# Supplementary material for: Evolution and dispersal of mitochondrial DNA haplogroup U5 in Northern Europe: insights from an unsupervised learning approach to phylogeography
Source: BMC Genomics. 2022 May 7;23:354. doi: 10.1186/s12864-022-08572-y (PMC9080151; doi:10.1186/s12864-022-08572-y)
Supplement: Supplementary file 3 — Additional file 3: Table S1. Sensitivity analysis of hierBAPS groupings of human mtDNA U5 haplogroup using coding regions only. Table S2. Frequencies and proportions of mitochondrial DNA sequences used for hierBAPS-maximum likelihood evolutionary inferences. Table S3. The 24-level hierBAPS groups by geographic region. Table S4. Age estimates of the representative subclade(s) of the hierBAPS groups. Table S5. Age estimates and confidence intervals for Haplogroups in Figure 3. Table S6. Age estimates and confidence intervals for Haplogroups in Figure 4. Table S7. Percentage of U5 haplogroup within each population based on published literature in order of highest to lowest. Table S8. Mitochondrial DNA sequences used in this analysis. [file 12864_2022_8572_MOESM3_ESM.xlsx]

## Sheet: Table S1
Table S1. Sensitivity analysis of hierBAPS groupings of human mtDNA U5 haplogroup using coding regions only.
hierBAPS Group (coding region only)	Subclades	Specific haplogroups	Correspondence to hierBAPS Group including non-coding regions (Table 1)	N	%
I	U5a2, U5a2a, U5a2b, U5a2c, U5a2d, U5a2e	U5a2, U5a2+16294T, U5a2a, U5a2a2a, U5a2b, U5a2b1a, U5a2b1b, U5a2b1c, U5a2b1d, U5a2b2, U5a2b2a, U5a2b3, U5a2b3a, U5a2b3a1, U5a2b4, U5a2b4a, U5a2c, U5a2c1, U5a2c3a, U5a2c4, U5a2d, U5a2d1, U5a2d1a, U5a2e	I, II, XXI, XXII	111	12.7002
II	U5a1a1	U5a1a1, U5a1a1+152C!, U5a1a1a, U5a1a1b, U5a1a1c, U5a1a1d, U5a1a1d1, U5a1a1e, U5a1a1h, U5a1a1i	XI	89	10.1831
III	U5b1, U5b1b1, U5b1b1a	U5b1, U5b1b1, U5b1b1+152C!, U5b1b1+152C!, U5b1b1a, U5b1b1a1, U5b1b1a1a, U5b1b1a1a1, U5b1b1a1b, U5b1b1a2, U5b1b1a3, U5b1b1b, U5b1b1d, U5b1b1e, U5b1b1f, U5b1b1g1, U5b1b1g1a	XVII, XVIII	114	13.0435
IV	U5a1, (including U5a1e)	U5a, U5a1, U5a1b, U5a1b+16362C, U5a1b1, U5a1b1a, U5a1b1b, U5a1b1b1, U5a1b1c, U5a1b1c1, U5a1b1c2, U5a1b1d+16093C U5a1b1d1, U5a1b1e, U5a1b1g, U5a1b1h, U5a1b2, U5a1b3, U5a1b3a, U5a1b3a1, U5a1b4, U5a1c, U5a1c1, U5a1c2, U5a1c2a, U5a1c2a1, U5a1e, U5a1f1a, U5a1g, U5a1g1, U5a1i, U5a1i1, U5a1j	III, X	143	16.3616
V	U5b1 +16189C!, U5b1c, , U5b1a, U5b1d, U5b1f, U5b1i, U5b3	U5b1 +16189C!+16192C!, U5b1+16189C!, U5b1a, U5b1c, U5b1c1a, U5b1c1a1, U5b1c2, U5b1c2a, U5b1c2b, U5b1d1a, U5b1d1b, U5b1d1c, U5b1d2, U5b1f, U5b1f1, U5b1f1a, U5b1i, U5b3, U5b3a1a, U5b3a2, U5b3b1, U5b3b2, U5b3e, U5b3h	IV, V	67	7.6659
VI	U5b1b	U5b1b, U5b1b1a, U5b1b1a3, U5b1b2, U5b1b2a, U5b1b2b	V	55	6.29291
VII	U5b2b	U5b2b, U5b2b1a, U5b2b1a1, U5b2b1a2, U5b2b1b, U5b2b2, U5b2b3a1a, U5b2b4, U5b2b4a, U5b2b5	XV, XVI	29	3.31808
VIII	U5a1a2	U5a1a2, U5a1a2a, U5a1a2a1, U5a1a2a1a, U5a1a2b1	VI	26	2.97483
IX	U5a, U5a1, U5a1d2	U5a1, U5a1d, U5a1d1, U5a1d2a, U5a1d2a1, U5a1d2b	III, IX	25	2.86041
X	U5a1h	U5a1h	VII	7	0.800915
XI	U5a1f2	U5a1f2	III	6	0.686499
XII	U5b1e	U5b1e, U5b1e1, U5b1e1a	XXIII, XXIV	31	3.54691
XIII	U5a2a	U5a2a1, U5a2a1+152C!, U5a2a1a, U5a2a1b, U5a2a1b1, U5a2a1c, U5a2a1e	XXI	69	7.89474
XIV	U5b2a1a+16311T!	U5b2a1a+16311T!, U5b2a1a1, U5b2a1a1a, U5b2a1a1d	XIX	32	3.66133
XV	U5b2a1a2	U5b2a1a2	XX	5	0.572082
XVI	U5b2a2	U5b2a2b, U5b2a2b1	XIV	16	1.83066
XVII	U5b2, U5a2a, U5b2c	U5b2, U5b2a, U5b2a1a+16311T!, U5b2a1b, U5b2a2, U5b2a2a1, U5b2a2c, U5b2a3, U5b2a3a, U5b2a4, U5b2a4a, U5b2a6, U5b2c, U5b2c1, U5b2c2b	XII, XIII, XIV	41	4.69108
XVIII	U5b2a5	U5b2a5, U5b2a5a	XII	8	0.915332

## Sheet: Table S2
Table S2. Frequencies and proportions of mitochondrial DNA sequences used for hierBAPS-maximum likelihood evolutionary inferences
	Western Europe		Southern Europe		Scandinavian		Saami		Finland		Central Europe		Eastern Europe		Africa		Asia		Unknown		Total*
hierBAPS group	n	%	n	%	n	%	n	%	n	%	n	%	n	%	n	%	n	%	n	%	n	%
Group A: U5a1	12	23.5294	4	17.3913	137	51.8939	0	0	41	19.8068	52	31.7073	47	39.4958	0	0	2	66.6667	1	5.88235	296	33.9061
Group B: U5a2	12	23.5294	5	21.7391	45	17.0455	1	10	35	16.9082	42	25.6098	39	32.7731	0	0	0	0	0	0	179	20.504
Group C: U5b1 + U5b3	12	23.5294	9	39.1304	35	13.2576	9	90	111	53.6232	47	28.6585	24	20.1681	14	100	0	0	6	35.2941	267	30.5842
Group D: U5b2	15	29.4118	5	21.7391	47	17.803	0	0	20	9.66184	23	14.0244	9	7.56303	0	0	1	33.3333	11	64.7059	131	15.0057
Region total*	51		23		264		10		207		164		119		14		3		17		873
*Total does not include the Reconstructed Sapien Reference Sequence (RSRS).

## Sheet: Table S3
Table S3. The 24-level hierBAPS groups by geographic region.
	hierBAPS Group
	I		II		III		IV		V		VI		VII			IX		X		XI		XII		XIII		XIV		XV		XVI		XVII		XVIII		XIX		XX		XXI		XXII		XXIII		XXIV
Region	U5a2, U5a2b, U5a2c, U5a2d		U5a2e		U5a1		U5b1, U5b1a, U5b1d, U5b1f, U5b1i, U5b3		U5b1 +T16189C! U5b1b, U5b1c		U5a1a2		U5a1h		RSRS	U5a1d		U5a1c		U5a1a1		U5b2a		U5b2, U5b2c		U5b2a2		U5b2b		U5b2b1		U5b1b1a		U5b1b1		U5b2a1a+C16311T!		U5b2a1a2		U5a2a		U5a2a2a		U5b1e1		U5b1e1 (+ T8337C)		Total
	n	%	n	%	n	%	n	%	n	%	n	%	n	%		n	%	n	%	n	%	n	%	n	%	n	%	n	%	n	%	n	%	n	%	n	%	n	%	n	%	n	%	n	%	n	%
Africa	0	0	0	0	0	0	1	2.27273	0	0	0	0	0	0	0	0	0	0	0	0	0	0	0	0	0	0	0	0	0	0	0	0	0	13	33.3333	0	0	0	0	0	0	0	0	0	0	0	0	14
Asia	0	0	0	0	2	1.5625	0	0	0	0	0	0	0	0	0	0	0	0	0	0	0	0	0	1	9.09091	0	0	0	0	0	0	0	0	0	0	0	0	0	0	0	0	0	0	0	0	0	0	3
Central Europe	26	28.8889	6	54.5455	22	17.1875	10	22.7273	12	16.6667	4	15.3846	0	0	0	3	16.6667	8	28.5714	15	16.8539	4	16	2	18.1818	8	27.5862	1	5.26316	2	20	4	4.93827	6	15.3846	6	18.75	0	0	10	14.2857	0	0	14	56	1	16.6667	164
Eastern Europe	23	25.5556	2	18.1818	18	14.0625	6	13.6364	4	5.55556	6	23.0769	0	0	0	7	38.8889	5	17.8571	11	12.3596	2	8	1	9.09091	1	3.44828	2	10.5263	1	10	7	8.64198	3	7.69231	1	3.125	1	20	14	20	0	0	3	12	1	16.6667	119
Finland	3	3.33333	1	9.09091	27	21.0938	0	0	39	54.1667	0	0	0	0	0	3	16.6667	0	0	11	12.3596	6	24	0	0	0	0	0	0	1	10	58	71.6049	5	12.8205	11	34.375	2	40	28	40	3	37.5	6	24	3	50	207
RSRS	0	0	0	0	0	0	0	0	0	0	0	0	0	0	1	0	0	0	0	0	0	0	0	0	0	0	0	0	0	0	0	0	0	0	0	0	0	0	0	0	0	0	0	0	0	0	0	1
Scandinavian	26	28.8889	1	9.09091	52	40.625	16	36.3636	10	13.8889	12	46.1538	6	85.7143	0	5	27.7778	15	53.5714	47	52.809	5	20	3	27.2727	15	51.7241	10	52.6316	3	30	3	3.7037	3	7.69231	11	34.375	0	0	13	18.5714	5	62.5	2	8	1	16.6667	264
Southern Europe	5	5.55556	0	0	3	2.34375	2	4.54545	4	5.55556	0	0	0	0	0	0	0	0	0	1	1.1236	0	0	0	0	1	3.44828	2	10.5263	0	0	0	0	3	7.69231	0	0	2	40	0	0	0	0	0	0	0	0	23
Saami	0	0	0	0	0	0	0	0	0	0	0	0	0	0	0	0	0	0	0	0	0	0	0	0	0	0	0	0	0	0	0	9	11.1111	0	0	0	0	0	0	1	1.42857	0	0	0	0	0	0	10
Western Europe	7	7.77778	1	9.09091	4	3.125	9	20.4545	1	1.38889	4	15.3846	1	14.2857	0	0	0	0	0	3	3.37079	3	12	4	36.3636	3	10.3448	2	10.5263	0	0	0	0	2	5.12821	3	9.375	0	0	4	5.71429	0	0	0	0	0	0	51
Unknown	0	0	0	0	0	0	0	0	2	2.77778	0	0	0	0	0	0	0	0	0	1	1.1236	5	20	0	0	1	3.44828	2	10.5263	3	30	0	0	4	10.2564	0	0	0	0	0	0	0	0	0	0	0	0	18
Total	90		11		128		44		72		26		7		1	18		28		89		25		11		29		19		10		81		39		32		5		70		8		25		6		874

## Sheet: Table S4
Table S4. Age estimates of the representative subclade(s) of the hierBAPS groups.
hierBAPS Groups	Broad haplogroup (4-digits)	Major subclade(s)	n(a.)	Age estimate (kya)	95% CI (kya)
I	U5a2	U5a2	179	18.7	14.1-27.5
		U5a2b	53	8.6	6.4-12.7
		U5a2c	19	14.8	9.5-22.6
		U5a2d	14	14.6	10.1-21.6
II	U5a2	U5a2e	11	6.7	5.8-12.3
III	U5a1	U5a1	296	20.1	15.3-28.3
		U5a1g	10	11.2	6.5-18.6
		U5a1i	7	11.9	6.2-19.8
IV	U5b1	U5b1	255	21.5	16.3-31.0
		U5b1a	8	12.4	0.7-20.2
		U5b1d	8	19.1	12.7-28.2
		U5b1f	7	18	0.6-10.2
		U5b1i	3	8.2	1.9-17.0
		U5b3	12	16.8	9.8-28.8
V	U5b1	U5b1 +16189C!	174	17.6	10.4-25.9
		U5b1b	169	15.4	10.5-23.2
		U5b1c	17	12.1	7.7-19.7
VI	U5a1	U5a1a2	26	16.1	10.4-23.4
VII	U5a1	U5a1h	7	1.4	0-3.7
	RSRS	RSRS	1	176.7 +/- 11.3
IX	U5a1	U5a1d2	18	12.8	9.4-18.3
X	U5a1	U5a1c	28	10.7	5.7-18.1
XI	U5a1	U5a1a1	89	10.9	7.8-16.0
XII	U5b2	U5b2a	91	22.8	16.3-32.1
XIII	U5b2	U5b2	131	24	17.9-34.2
		U5b2c	9	15	9.4-23.2
XIV	U5b2	U5b2a2	29	14.5	9.9-22.7
XV	U5b2	U5b2b	29	20	12.8-34.6
XVI	U5b2	U5b2b1	10	17	9.8-30.8
XVII	U5b1	U5b1b1a	81	4.1	2.7-6.2
XVIII	U5b1	U5b1b1	120	12.5	8.8-18.2
XIX	U5b2	U5b2a1a+16311T!	32	18.1	11.1-28.1
XX	U5b2	U5b2a1a2	5	1.4	0.5-4.0
XXI	U5a2	U5a2a	78	17.5	11.7-25.6
XXII	U5a2	U5a2a2a	8	4.2	1.5-8.0
XXIII	U5b1	U5b1e1	31	6.4	4.2-10-1
XXIV	U5b1	U5b1e1 (+ T8337C)	6	5.7	2.2-9.1
a. Subclade ages are based on the node ages, which include daughter branches.
kya - kiloyears ago

## Sheet: Table S5
Table S5. Age estimates and confidence intervals for Haplogroups in Figure 3.
Haplogroup	na.	Age estimates in kya	95% CI (kya)
U5b1b1	120	12.5	8.8-18.3
U5b1b1+T152C!	23	6.1	0.8-12.5
U5b1b1 + T16192C!	95	7.0	3.6-12.3
U5b1b1g1	4	9.4	4.5-15.4
U5b1b1a	81	4.1	2.7-6.2
U5b1b1a1	36	2.6	1.6-4.5
U5b1b1a2	6	1.6	1.6-4.0
U5b1b1a1a	24	2.3	1.6-4.3
U5b1b1d	3	8.4	3.4-14.5
U5b1b1f	3	4.8	0.8-9.9
a. Subclade ages are based on the node ages, which include daughter branches.
kya - kiloyears ago

## Sheet: Table S6
Table S6. Age estimates and confidence intervals for Haplogroups in Figure 4.
Phylotree Haplogroup	na.	Age estimates in kya	95% CI (kya)
U5a1	296	20.1	15.3-28.3
U5a1b	90	11.0	8.0-16.3
U5a1b+T16362C!	19	7.8	4.0-13.2
U5a1b2	3	4.4	0.5-9.4
U5a1b3	14	4.5	1.7-8.5
U5a1b3a	11	2.3	0.3-5.5
U5a1b1	57	5.0	2.0-10.0
U5a1b1b	7	6.8	2.8-12.7
U5a1b1b1	3	4.8	1.1-10.0
U5a1b1c	12	9.3	5.7-14.4
U5a1b1c1	7	7.1	3.5-11.8
U5a1b1c2	4	7.7	3.3-13.1
U5a1b1d	9	2.9	0.9-6.1
U5a1b1d + 16093C	4	2.3	0.3-4.9
U5a1b1e	3	10.2	5.3-15.0
U5a1b1h	12	3.1	1.3-5.9
U5a1b2	3	4.4	0.5-9.4
U5a1c	28	10.7	5.7-18.1
U5a1c1	8	6.4	3.4-11.4
U5a1c2	19	6.8	2.8-12.3
U5a1d	24	13.5	7.9-21.8
U5a1d1	3	8.7	5.4-15.3
U5a1d2	18	12.8	9.4-18.3
U5a1d2a	12	11.1	5.4-18.1
U5a1d2a1	8	4.4	1.8-8.0
U5a1d2b	6	4.8	4.8-8.3
U5a1e	3	8.2	2.3-16.2
U5a1f	7	16.3	9.4-25.1
U5a1+T16192C!	126	18.0	12.9-26.1
U5a1i	7	11.9	6.2-19.8
U5a1i1	4	5.5	1.8-10.8
U5a1g	10	11.2	6.5-18.6
U5a1g1	3	9.8	4.6-16.2
U5a1a	115	17.3	12.1-24.8
U5a1a1	89	10.9	7.8-16.0
U5a1a1+T152C!	68	6.1	4.3-9.5
U5a1a1i	2	8.3	3.2-13.9
U5a1a1d	4	4.2	1.8-8.2
U5a1a1d1	6	4.1	1.2-7.3
U5a1a1c	9	8.5	4.3-13.6
U5a1a1b	11	5.3	2.8-8.4
U5a1a1a	7	2.7	0.7-5.5
U5a1a2	26	16.1	10.4-23.4
U5a1a2a	15	6.7	4.0-10.8
a. Subclade ages are based on the node ages, which include daughter branches.
kya - kiloyears ago

## Sheet: Table S7
Table S7. Percentage of U5 haplogroup within each population based on published literature in order of highest to lowest.
Population	Country	Publication	N	U5 (%)
Sami (Guovdageaidnu, Norway)	Norway	Dupuy & Olaisen, 1996. Delghandi et al, 1998.	125	64.8
Sami (Sweden)	Sweden	Tambets et al, 2004. Tillmar et al, 2010.	125	53.6
Sami (Karasjok, Norway)	Norway	Sajantila et al., 1995. Dupuy & Olaisen, 1996.	153	51.6
Sami (Inari and Skolt, Finland)	Finland	Sajantila et al, 1995	69	43.5
Sami (Kola Penninsula, Russia)	Russia	Family tree DNA	5	40
Finns (Central and North)	Finland	Meinila et al. 2001	403	23.1
Russians (Pskov Oblast)	Russia	Malyarchuk et al, 2004	68	20.5
Swedes	Sweden	Sajantila et al, 1995. Kittles et al, 1999. Lappalainen et al, 2008. Lembring et al, 2013. Tillmar et al, 2010.	962	20.5
Finns (South)	Finland	Sajantila et al, 1995. Lahermo et al, 1996. Kittles et al, 1999. Richards et al, 2000. Richards et al, 1996.	433	20.1
Finns (between South and Central)	Finland	Family tree DNA	3615	19.2
Norway (North)	Norway	Helgason et al, 2001. Opdal et al, 1998. Passarino et al, 2002. Family Tree DNA	179	18.9944
Karelians	Russia	Sajantila et al, 1995. Lappalainen et al, 2008.	595	16.7
Mordvinians	Russia	Sajantila et al, 1995. Bermisheva et al, 2002.	120	15.9
Spaniards (Castille and Andalucia)	Spain	Corte-Real et al, 1996. Larruga et al, 2001. Plaza et al, 2003. Falchi et al, 2006. Prieto et al, 2011. Alvarez et al, 2010. Hernandez et al, 2014.	682	15
Croatian Islanders, Hvar	Croatia	Tolk et al, 2001.	108	14.9
Mari	Russia	Sajantila et al, 1995, Bermisheva et al, 2002. FamilyTreeDNA	285	14.1
Ukrainians Dnepr (Cherkassy)	Ukraine	Pshenichnov et al., 2013.	174	12.6437
Estonians	Estonia	Sajantila et al, 1995, Sajantila et al, 1996. Lappalainen et al, 2008. Stoljarova et al, 2016.	279	12.6
Norway, Central	Norway	Dupuy & Olaisen, 1996.	380	12.3684
Norway, West	Norway	Helgason et al, 2001	734	12.2616
Croatians (Mainland)	Croatia	Babalini et al, 2005. Sarac et al, 2014. Barbaric et al, 2020.	654	12.2
Chuvash	Russia	Richards et al, 2000, Bermisheva et al, 2002	92	12
Orkney Islanders	Scotland	Helgason et al, 2002	152	11.84
Norway, Southeast	Norway	Opdal et al, 1998	862	11.7169
Bashkirs	Russia	Bermisheva et al, 2002	207	11.5
Poles	Poland	Richards et al, 2000. Malyarchuk et al, 2002. Grzybowski et al, 2007. Mielnik-Sikorska et al, 2013. FamilyTreeDNA	7578	11.4
Russians (Kaluga Oblast)	Russia	Malyarchuk et al, 2004	71	11.3
Belorussians	Belarus	Belyaeva et al, 2003	359	11.3
Lithuanians (Aukstaiciai)	Lithuania	Kasperaviciute et al, 2004. Lappalainen et al, 2008.	253	11.1
Tatars	Russia	Bermisheva et al, 2002	225	11.041
Aromuns	Albania, Macedonia	Bosch et al, 2006.	133	10.6
Ukrainians (Khmelnitsky region)	Ukraine	Pshenichnov et al, 2013.	180	10.5556
French, North-Eastern	France	Richards et al, 2000. Dubut et al, 2004.	86	10.5
Croatia (Coast)	Croatia	Cvjetan et al, 2004.	96	10.4
Slovenians	Slovenia	Malyarchuk et al, 2003. Zupanic et al, 2004. Sarac et al, 2014. Zupan et al, 2016	732	10.3
Latvians	Latvia	Pliss et al, 2005. Lappalainen et al, 2008.	413	10.2
Russians (Unspecified)	Russia	Malyarchuk et al, 2004. Grzybowski et al, 2007. Malyarchuk et al, 2002. Morozova et al, 2011. Orekhov et al, 1999.	1070	10.1
Spain (Extremadura, Madrid, Castilla La Mancha, General)	Spain	Prieto et al, 2011	170	10
Komi (Sysolsky)	Russia	Bermisheva et al, 2002	61	9.9
Russians (Yaroslavl)	Russia	Malyarchuk et al, 2004	41	9.7561
Ukrainians (Lvov and Ivano‐Frankovsk)	Ukraine	Pshenichnov et al., 2016. Mielnik-Sikorska et al, 2013.	299	9.699
French (Brittany)	France	Dubut et al, 2004.	62	9.6
Germans (Lower Saxony)	Germany	Pfeiffer et al, 1999.	700	9.4
Germans (South)	Germany	Richards et al, 1996. Lutz et al, 1998. Brandstatter et al, 2006. Eduardoff et al, 2013.	547	9.1
Czechs	Czechia	Richards et al, 2000. Malyarchuk et al, 2006. Mielnik-Sikorska et al, 2013. Vidrova et al, 2008.	561	8.9
Hungarians	Hungary	Lahermo et al, 2000. Bogácsi-Szabo et al, 2005. Tomory et al, 2007.	240	8.8
Germans (Rhine)	Germany	Baasner et al, 1998. Pfeiffer et al, 1999.	159	8.8
Austrians	Austria	Parson et al, 1998. Brandstatter A, et al. 2007.	374	8.8
Slovaks	Slovakia	Lehocky et al., 2008.	129	8.6
Ossets (North)	Russia	Richards et al, 2000	106	8.5
Czechs (Western Bohemia)	Czechia	Malyarchuk et al, 2006.	179	8.37989
Portuguese (Madeira and Açores archipelagos)	Portugal	Santos et al, 2003. Brehm et al, 2003.	480	8.3
Azeris	Azerbaijan	Richards et al, 2000	48	8.3
Switzerland (East)	Switzerland	Simoni et al, 2000	72	8.3
Spaniards (Leonese)	Spain	Larruga et al, 2001. Prieto et al, 2011.	142	8.3
Italians	Italy	Richards et al, 2000. Babalini et al, 2005. Brisighelli et al, 2012. Messina et al, 2010. Turchi et al, 2008. Modi et al, 2020.	969	8.3
Macedonians	Macedonia	Cvjetan et al, 2004. Kovacevic et al, 2014. Zimmermann et al, 2007.	368	8.2
Western Isles and Skye	Scotland	Helgason et al, 2001	246	8.13
French (General)	France	Richard et al, 2007. Rousselet et al, 1998.	1435	8.1
Russia (Magdan Oblast)	Russia	Malyarchuk et al, 2001.	50	8
Russians (Oshevensk)	Russia	Belyaeva et al, 2003	76	7.9
Ukrainians (Eastern)	Ukraine	Pshenichnov et al., 2013. Malyarchuk et al, 2001.	114	7.9
Lithuanians (Zemaiciai)	Lithuania	Kasperaviciute et al, 2004	90	7.7
Mansi	Russia	Derbeneva et al, 2002a	98	7.7
Spain (Galicia)	Spain	Salas et al, 1998. Gonzalez et al, 2003. Preito et al, 2011. Alvarez-Iglesias et al, 2009. Garcia et al, 2010.	467	7.5
Portuguese (North)	Portugal	Gonzalez et al, 2003. Pereira et al, 2004. Richards et al, 1996. Mairal et al, 2013. Prieto et al, 2011.	597	7.4
Sardinia	Italy	Richards et al, 2000. Morelli et al, 2010. Fraumene et al, 2006.	229	7.4
West-Saharan	West Sahara	Rando et al, 1998. Plaza et al, 2003.	81	7.4
English (representative)	England	Helgason et al, 2001. Piercy et al, 1993.	233	7.3
Icelanders	Iceland	Sajantila et al, 1995. Richards et al, 1996. Helgason et al, 2000.	1000	7.3
Germans (North)	Germany	Richards et al, 1996. Tetzlaff et al, 2007.	320	7.2
Hungarians	Hungary	Irwin et al, 2007.	65	7.1
Romanians	Romania	Richards et al, 2000. Hervella et al, 2014. Cocos et al, 2017. Turchi et al, 2016.	1341	7.1
Ireland	Ireland	McEvoy et al, 2004. Sykes et al, 2006.	339	7
Russians (Vladimir Oblast)	Russia	Malyarchuk et al, 2004.	71	7
Serbians	Serbia	Cvjetan et al., 2004. Davidovic et al, 2014. Zgonjanin et al, 2010. Davidovic et al, 2020.	607	6.9
Bulgarians	Bulgaria	Calafell et al, 1996. Richards et al, 2000. Karachanak et al, 2012.	996	6.9
Spainish (Balearic islands, Valencia, Murcia, Canaries)	Spain	Picornell et al, 2005. Karachanak et al, 2012. Prieto et al, 2011.	367	6.8
Portuguese (South)	Portugal	Gonzalez et al, 2003. Pereira et al, 2004. Pereira et al, 2010.	545	6.8
Basques	Spain	Bertranpetit et al, 1995. Corte-Real et al, 1996. Alfonso-Sanchez et al, 2008. Sergio Cardosob et al, 2011. Garcia et al, 2011, Richard et al, 2007. Prieto et al, 2011.	535	6.7
Dutch	Netherlands	Chaitanya et al., 2016	680	6.6
Spain (North-East, Asturias)	Spain	Corte-Real et al, 1996. Crespillo et al, 2000. Plaza et al, 2003. Prieto et al, 2011. Garcia et al, 2010. Pardinas et al, 2012.	696	6.6
Scottish	Scotland	Helgason et al, 2001	891	6.5
Italians (Triento Alto Adidge, Friuli Venezia Giulia)	Italy	Stenico et al, 1996. Mogentale-Profizi et al, 2001. Brisighelli et al, 2012. Coia et al, 2012.	621	6.4
Turks	Turkey	Calafell et al. 1996. Comas et al. 1996. Richards et al. 1996. Schonberg et al, 2011. Jankova-Ajanovska et al, 2014. Mergen et al, 2004.	324	6.2
Pomors	Russia	Tonks et al, 2006	81	6.1
Kabardians	Russia	Richards et al, 2000	101	6
Komi (Permian)	Russia	Bermisheva et al, 2002	66	6
Udmurts	Russia	Bermisheva et al, 2002. Grosheva et al, 2014.	667	5.997
Swiss (Southwest)	Switzerland	Dimo-Simonin et al, 2000.	154	5.8
Germans (Western Pomerania)	Germany	Poetsch et al, 2003	300	5.7
Albanians	Albania	Belledi et al, 2000. Bosch et al, 2006. Jankova-Ajanovska et al, 2014.	230	5.6
Danish	Denmark	Simoni et al, 2000. Richards et al, 1996. Mikkelsen et al, 2010.	454	5.5
Italians (Molise and Abruzzo)	Italy	Babalini et al, 2005	73	5.5
French (South)	France	Dubut et al, 2004.	109	5.5
Shetland	Scotland	Goodacre et al, 2005	500	5.4
Russians (Tulskaya Oblast)	Russia	Malyarchuk et al, 2004. Morozova et al, 2011.	96	5.4
Kets	Russia	Derbeneva et al, 2002b	38	5.3
Fulbe	Benin, Burkino Faso, Cameroon, Nigeria	Watson et al, 1996. Coia et al, 2005.	95	5.3
Iranians (Southwest)	Iran	Metspalu et al, 2004. Quintana-Murci et al, 2004.	155	5.2
Germany (Miscellaneous)	Germany	Garcia et al, 2010. Hofmann et al, 1997.	78	5
English (Cornwall)	England	Richards et al, 2000. Richards et al, 1996.	142	4.9
Kurds	Georgia, Iran, Eastern Turkey	Comas et al, 2000. Richards et al, 2000. Quintana-Murci et al, 2004.	102	4.9
Italians (Puglia, Campania, Calabria, Basilicata)	Italy	Babalini et al, 2005. Brisighelli et al, 2012. Ottoni et al, 2008. Tagliabracci et al, 2001.	557	4.9
Spain (Northern)	Spain	Corte-Real et al, 1996. Maca-Meyer et al, 2003. Prieto et al, 2011. Alvarez-Iglesias et al, 2009. Cardoso et al, 2010. Garcia et al, 2010.	863	4.6
Sicily	Italy	Cali et al, 2001. Brisighelli et al, 2012. Ottoni et al, 2008. Vona et al, 2001.	310	4.6
Greece (North)	Greece	Richards et al, 2000. Bosch et al, 2006. Irwin et al, 2007.	469	4.5
Italians (Tuscany and Emilia-Romagna)	Italy	Francalacci et al, 1996. Falchi et al, 2006. Achilli et al, 2007. Gomez-Carballa et al, 2015.	642	4.4
Portuguese, Central	Portugal	Gonzalez et al, 2003. Pereira et al, 2004. Corte-Real et al, 1996. Prieto et al, 2011.	540	4.4
Bosnians	Bosnia and Herzegovina	Malyarchuk et al, 2003. Ahmic et al, 2013. Kovacevic et al, 2014. Sarac et al, 2014. Ahmic et al, 2019.	1002	4.2
Kazakhs	Kazakhstan	Comas et al, 1998. Comas et al, 2004. FamilyTreeDNA	72	4.2
Romanians (Ploiesti and Constanta)	Romania	Bosch et al, 2006	105	3.8
Georgians	Georgia	Comas et al, 2000. Quintana-Murci et al, 2004. Alfonso-Sanchez et al, 2006.	113	3.5
Tuva	Russia	Gubina et al, 2013	347	3.3
Armenians	Armenia	Kivisild et al, 1999	192	3.1
Belgium	Belgium	Simoni et al, 2000	33	3.1
Abazins and Cherkessians	Russia	Nasidze et al, 2001	67	3
Berbers (Morocco Northern)	Morocco	Rando et al, 1998. Brakez et al, 2001. Plaza et al, 2003.	132	3
Greece (East Macedonia, Central Macedonia, Epirus, Thessaly, Central Greece, Peloponnese, and the island of Chios)	Greece	Kouvatsi et al, 2001	102	2.9
Atlantic Senegal	Senegal	Rando et al, 1998	71	2.8
Iranians (Mazandarani)	Iran	Quintana-Murci et al, 2004. Nasidze et al, 2006.	71	2.8
Iranians (Northwest)	Iran	Metspalu et al, 2004.	226	2.7
Khakass	Russia	Gubina et al, 2013	188	2.5
Mandingo, Mende, Bambara	sub-Saharan Africa	Ely et al, 2006	80	2.5
Nogays	Russia	Bermisheva et al, 2004	206	2.5
Corsicans	France	Morelli et al. 2000. Varesi et al, 2000. Falchi et al, 2006.	156	2.5
Turks (Eastern)	Turkey	Calafell 1996, Comas 1996, Richards 2000, Di Benedetto 2001, Quintana-Murci 2004	380	2.2
Welsh	Wales	Richards et al, 1996.	92	2.2
Greek Cypriots	Cyprus	Irwin et al, 2007.	91	2.1978
Buryat	Russia	Family tree DNA	295	2.03
Chechens	Russia	Richards et al, 2000. Nasidze et al, 2001. Quintana-Murci et al, 2004.	54	1.9
Iranians (Central and Eastern)	Iran	Metspalu et al, 2004. Quintana-Murci et al, 2004.	114	1.8
Syrian	Syria	Richards et al, 2000. Achilli et al, 2007.	118	1.7
North Africans	Algeria, Morocco, Tunisia	Plaza et al, 2003. Cherni et al, 2005.	137	1.4
Egyptians	Egypt	Krings et al, 1999. Stevanovitch et al, 2004.	152	1.3
Uzbeks	Uzbekistan	Comas et al, 2004. Quintana-Murci et al, 2004.	82	1.2
Gilaks	Iran	Quintana-Murci et al, 2004. Nasidze et al, 2006.	87	1.1
Palestinians	Israel	Richards et al, 2000	117	0.9
Iraq	Iraq	Richards et al, 2000. Al-Zahery et al, 2003.	168	0.6
Yakuts	Russia	Fedorova et al, 2003	191	0.5
Berbers (Tunisia)	Tunisia	Plaza et al, 2003. Fadhlaoui-Zid et al, 2004.	185	0.5
Shorians (Kemerovo Oblast)	Russia	Gubina et al, 2013	140	0.07
Russia (Altai Republic)	Russia	Gubina et al, 2013	332	0.02
Algeria	Algeria	Corte-Real et al, 1996	85	0
Bantu (North)	Cameroon, Equatorial Guinea	Mateu et al, 1997. Coia et al, 2005.	196	0
Cameroon (Biu-Mandara)	Cameroon	Coia et al, 2005	89	0
Cameroon (Kru Tali and Tupuri)	Cameroon	Coia et al, 2005	91	0
Cameroon (Mandara)	Cameroon	Coia et al, 2005	76	0
Chadic language speakers	Cameroon, Nigeria	Watson et al, 1996. Cerny et al, 2004.	124	0
Ethiopia (Afar Eritrea and Tigrai)	Ethiopia	Kivisild et al, 2004	69	0
Ethiopia (Gurage Oromo and Amharic)	Ethiopia	Kivisild et al, 2004	174	0
Jews (Samaritan)	Israel	Bonne-Tamir et al, 2003	124	0
Kalmyks	Russia	Nasidze et al, 2005	99	0
Maltese	Malta	Caruana et al, 2012	150	0
Senegalese Mandenka	Senegal	Graven et al, 1995	117	0
Nilotic speakers	Kenya, Sudan, Tanzania	Watson et al, 1996. Krings et al, 1999. Seehausen et al, 2003.	101	0
Pygmy, Nilo-Sakharan	Congo, Central African Republic	Vigilant et al, 1991. Destro-Bisol et al, 2004.	93	0
Sierra-Leone	Sierra leone	Jackson et al, 2005.	277	0
Sudanese (Southern)	Sudan	Krings et al 1999.	79	0
Turkmens and Karakalpaks	Turkmenistan, Uzbekistan	Comas et al, 2004. Quintana-Murci et al, 2004.	81	0
Yemen	Yemen	Kivisild et al, 2004	115	0
Khants	Russia	Tambets et al, 2004	255	0
Nganasans	Russia	Derbeneva et al, 2002b	24	0

## Sheet: Table S8
Table S8. Mitochondrial DNA sequences used in this analysis.
Accession numbers	Haplogroup	Location/Population	Reference
AF381989.1	U5b1b1+152	Berber	Maca-Meyer N, González AM, Larruga JM, Flores C, Cabrera VM. Major genomic mitochondrial lineages delineate early human expansions. BMC genetics. 2001 Dec;2(1):1-8.
AY339523.1	U5a2d1a	Finland	Moilanen JS, Finnilä S, Majamaa K. Lineage-specific selection in human mtDNA: lack of polymorphisms in a segment of MTND5 gene in haplogroup J. Molecular Biology and Evolution. 2003 Dec 1;20(12):2132-42.
AY339524.1	U5a2a1a	Finland	Moilanen JS, Finnilä S, Majamaa K. Lineage-specific selection in human mtDNA: lack of polymorphisms in a segment of MTND5 gene in haplogroup J. Molecular Biology and Evolution. 2003 Dec 1;20(12):2132-42.
AY339525.1	U5a2a1a	Finland	Moilanen JS, Finnilä S, Majamaa K. Lineage-specific selection in human mtDNA: lack of polymorphisms in a segment of MTND5 gene in haplogroup J. Molecular Biology and Evolution. 2003 Dec 1;20(12):2132-42.
AY339526.1	U5a2a1a	Finland	Moilanen JS, Finnilä S, Majamaa K. Lineage-specific selection in human mtDNA: lack of polymorphisms in a segment of MTND5 gene in haplogroup J. Molecular Biology and Evolution. 2003 Dec 1;20(12):2132-42.
AY339527.1	U5a2a1e	Finland	Moilanen JS, Finnilä S, Majamaa K. Lineage-specific selection in human mtDNA: lack of polymorphisms in a segment of MTND5 gene in haplogroup J. Molecular Biology and Evolution. 2003 Dec 1;20(12):2132-42.
AY339528.1	U5a1b3a1	Finland	Moilanen JS, Finnilä S, Majamaa K. Lineage-specific selection in human mtDNA: lack of polymorphisms in a segment of MTND5 gene in haplogroup J. Molecular Biology and Evolution. 2003 Dec 1;20(12):2132-42.
AY339529.1	U5a1b3a1	Finland	Moilanen JS, Finnilä S, Majamaa K. Lineage-specific selection in human mtDNA: lack of polymorphisms in a segment of MTND5 gene in haplogroup J. Molecular Biology and Evolution. 2003 Dec 1;20(12):2132-42.
AY339530.1	U5b1b1a1	Finland	Moilanen JS, Finnilä S, Majamaa K. Lineage-specific selection in human mtDNA: lack of polymorphisms in a segment of MTND5 gene in haplogroup J. Molecular Biology and Evolution. 2003 Dec 1;20(12):2132-42.
AY339531.1	U5b1b1a1	Finland	Moilanen JS, Finnilä S, Majamaa K. Lineage-specific selection in human mtDNA: lack of polymorphisms in a segment of MTND5 gene in haplogroup J. Molecular Biology and Evolution. 2003 Dec 1;20(12):2132-42.
AY339532.1	U5b1b1a	Finland	Moilanen JS, Finnilä S, Majamaa K. Lineage-specific selection in human mtDNA: lack of polymorphisms in a segment of MTND5 gene in haplogroup J. Molecular Biology and Evolution. 2003 Dec 1;20(12):2132-42.
AY339533.1	U5b1b1a	Finland	Moilanen JS, Finnilä S, Majamaa K. Lineage-specific selection in human mtDNA: lack of polymorphisms in a segment of MTND5 gene in haplogroup J. Molecular Biology and Evolution. 2003 Dec 1;20(12):2132-42.
AY339534.1	U5b1b1a	Finland	Moilanen JS, Finnilä S, Majamaa K. Lineage-specific selection in human mtDNA: lack of polymorphisms in a segment of MTND5 gene in haplogroup J. Molecular Biology and Evolution. 2003 Dec 1;20(12):2132-42.
AY339535.1	U5b1b1a	Finland	Moilanen JS, Finnilä S, Majamaa K. Lineage-specific selection in human mtDNA: lack of polymorphisms in a segment of MTND5 gene in haplogroup J. Molecular Biology and Evolution. 2003 Dec 1;20(12):2132-42.
AY339536.1	U5b1b2	Finland	Moilanen JS, Finnilä S, Majamaa K. Lineage-specific selection in human mtDNA: lack of polymorphisms in a segment of MTND5 gene in haplogroup J. Molecular Biology and Evolution. 2003 Dec 1;20(12):2132-42.
AY339537.1	U5b1b2	Finland	Moilanen JS, Finnilä S, Majamaa K. Lineage-specific selection in human mtDNA: lack of polymorphisms in a segment of MTND5 gene in haplogroup J. Molecular Biology and Evolution. 2003 Dec 1;20(12):2132-42.
AY339538.1	U5b1b2	Finland	Moilanen JS, Finnilä S, Majamaa K. Lineage-specific selection in human mtDNA: lack of polymorphisms in a segment of MTND5 gene in haplogroup J. Molecular Biology and Evolution. 2003 Dec 1;20(12):2132-42.
AY339539.1	U5b1b2	Finland	Moilanen JS, Finnilä S, Majamaa K. Lineage-specific selection in human mtDNA: lack of polymorphisms in a segment of MTND5 gene in haplogroup J. Molecular Biology and Evolution. 2003 Dec 1;20(12):2132-42.
AY339540.1	U5b1b2	Finland	Moilanen JS, Finnilä S, Majamaa K. Lineage-specific selection in human mtDNA: lack of polymorphisms in a segment of MTND5 gene in haplogroup J. Molecular Biology and Evolution. 2003 Dec 1;20(12):2132-42.
AY339541.1	U5b1b2	Finland	Moilanen JS, Finnilä S, Majamaa K. Lineage-specific selection in human mtDNA: lack of polymorphisms in a segment of MTND5 gene in haplogroup J. Molecular Biology and Evolution. 2003 Dec 1;20(12):2132-42.
AY339542.1	U5b1b2	Finland	Moilanen JS, Finnilä S, Majamaa K. Lineage-specific selection in human mtDNA: lack of polymorphisms in a segment of MTND5 gene in haplogroup J. Molecular Biology and Evolution. 2003 Dec 1;20(12):2132-42.
AY339543.1	U5b1b2	Finland	Moilanen JS, Finnilä S, Majamaa K. Lineage-specific selection in human mtDNA: lack of polymorphisms in a segment of MTND5 gene in haplogroup J. Molecular Biology and Evolution. 2003 Dec 1;20(12):2132-42.
AY339544.1	U5b2a1a+16311T!	Finland	Moilanen JS, Finnilä S, Majamaa K. Lineage-specific selection in human mtDNA: lack of polymorphisms in a segment of MTND5 gene in haplogroup J. Molecular Biology and Evolution. 2003 Dec 1;20(12):2132-42.
AY882398.1	U5a1f1a	Agygei (Russia)	Achilli A, Rengo C, Battaglia V, Pala M, Olivieri A, Fornarino S, Magri C, Scozzari R, Babudri N, Santachiara-Benerecetti AS, Bandelt HJ. Saami and Berbers—an unexpected mitochondrial DNA link. The American Journal of Human Genetics. 2005 May 1;76(5):883-6.
AY882399.1	U5a1	Italy	Achilli A, Rengo C, Battaglia V, Pala M, Olivieri A, Fornarino S, Magri C, Scozzari R, Babudri N, Santachiara-Benerecetti AS, Bandelt HJ. Saami and Berbers—an unexpected mitochondrial DNA link. The American Journal of Human Genetics. 2005 May 1;76(5):883-6.
AY882400.1	U5b1b1	Italy	Achilli A, Rengo C, Battaglia V, Pala M, Olivieri A, Fornarino S, Magri C, Scozzari R, Babudri N, Santachiara-Benerecetti AS, Bandelt HJ. Saami and Berbers—an unexpected mitochondrial DNA link. The American Journal of Human Genetics. 2005 May 1;76(5):883-6.
AY882401.1	U5b1b1d	Spain	Achilli A, Rengo C, Battaglia V, Pala M, Olivieri A, Fornarino S, Magri C, Scozzari R, Babudri N, Santachiara-Benerecetti AS, Bandelt HJ. Saami and Berbers—an unexpected mitochondrial DNA link. The American Journal of Human Genetics. 2005 May 1;76(5):883-6.
AY882402.1	U5b1b1d	Italy	Achilli A, Rengo C, Battaglia V, Pala M, Olivieri A, Fornarino S, Magri C, Scozzari R, Babudri N, Santachiara-Benerecetti AS, Bandelt HJ. Saami and Berbers—an unexpected mitochondrial DNA link. The American Journal of Human Genetics. 2005 May 1;76(5):883-6.
AY882403.1	U5b1b1a	Saami	Achilli A, Rengo C, Battaglia V, Pala M, Olivieri A, Fornarino S, Magri C, Scozzari R, Babudri N, Santachiara-Benerecetti AS, Bandelt HJ. Saami and Berbers—an unexpected mitochondrial DNA link. The American Journal of Human Genetics. 2005 May 1;76(5):883-6.
AY882404.1	U5b1b1a1	Saami	Achilli A, Rengo C, Battaglia V, Pala M, Olivieri A, Fornarino S, Magri C, Scozzari R, Babudri N, Santachiara-Benerecetti AS, Bandelt HJ. Saami and Berbers—an unexpected mitochondrial DNA link. The American Journal of Human Genetics. 2005 May 1;76(5):883-6.
AY882405.1	U5b1b1a	Yakut (Russia)	Achilli A, Rengo C, Battaglia V, Pala M, Olivieri A, Fornarino S, Magri C, Scozzari R, Babudri N, Santachiara-Benerecetti AS, Bandelt HJ. Saami and Berbers—an unexpected mitochondrial DNA link. The American Journal of Human Genetics. 2005 May 1;76(5):883-6.
AY882406.1	U5b1b1a3	Saami	Achilli A, Rengo C, Battaglia V, Pala M, Olivieri A, Fornarino S, Magri C, Scozzari R, Babudri N, Santachiara-Benerecetti AS, Bandelt HJ. Saami and Berbers—an unexpected mitochondrial DNA link. The American Journal of Human Genetics. 2005 May 1;76(5):883-6.
AY882407.1	U5b1b1b	Fulbe	Achilli A, Rengo C, Battaglia V, Pala M, Olivieri A, Fornarino S, Magri C, Scozzari R, Babudri N, Santachiara-Benerecetti AS, Bandelt HJ. Saami and Berbers—an unexpected mitochondrial DNA link. The American Journal of Human Genetics. 2005 May 1;76(5):883-6.
AY882408.1	U5b1b1e	Berber	Achilli A, Rengo C, Battaglia V, Pala M, Olivieri A, Fornarino S, Magri C, Scozzari R, Babudri N, Santachiara-Benerecetti AS, Bandelt HJ. Saami and Berbers—an unexpected mitochondrial DNA link. The American Journal of Human Genetics. 2005 May 1;76(5):883-6.
AY882409.1	U5b1c	Italy	Achilli A, Rengo C, Battaglia V, Pala M, Olivieri A, Fornarino S, Magri C, Scozzari R, Babudri N, Santachiara-Benerecetti AS, Bandelt HJ. Saami and Berbers—an unexpected mitochondrial DNA link. The American Journal of Human Genetics. 2005 May 1;76(5):883-6.
AY882410.1	U5b1c1a1	Italy	Achilli A, Rengo C, Battaglia V, Pala M, Olivieri A, Fornarino S, Magri C, Scozzari R, Babudri N, Santachiara-Benerecetti AS, Bandelt HJ. Saami and Berbers—an unexpected mitochondrial DNA link. The American Journal of Human Genetics. 2005 May 1;76(5):883-6.
AY882411.1	U5b1d1b	Italy	Achilli A, Rengo C, Battaglia V, Pala M, Olivieri A, Fornarino S, Magri C, Scozzari R, Babudri N, Santachiara-Benerecetti AS, Bandelt HJ. Saami and Berbers—an unexpected mitochondrial DNA link. The American Journal of Human Genetics. 2005 May 1;76(5):883-6.
AY882412.1	U5b1d1a	Berber	Achilli A, Rengo C, Battaglia V, Pala M, Olivieri A, Fornarino S, Magri C, Scozzari R, Babudri N, Santachiara-Benerecetti AS, Bandelt HJ. Saami and Berbers—an unexpected mitochondrial DNA link. The American Journal of Human Genetics. 2005 May 1;76(5):883-6.
AY882413.1	U5b2a1a2	Italy	Achilli A, Rengo C, Battaglia V, Pala M, Olivieri A, Fornarino S, Magri C, Scozzari R, Babudri N, Santachiara-Benerecetti AS, Bandelt HJ. Saami and Berbers—an unexpected mitochondrial DNA link. The American Journal of Human Genetics. 2005 May 1;76(5):883-6.
AY882414.1	U5b2a1a2	Spain	Achilli A, Rengo C, Battaglia V, Pala M, Olivieri A, Fornarino S, Magri C, Scozzari R, Babudri N, Santachiara-Benerecetti AS, Bandelt HJ. Saami and Berbers—an unexpected mitochondrial DNA link. The American Journal of Human Genetics. 2005 May 1;76(5):883-6.
AY882415.1	U5b2a2a1	Italy	Achilli A, Rengo C, Battaglia V, Pala M, Olivieri A, Fornarino S, Magri C, Scozzari R, Babudri N, Santachiara-Benerecetti AS, Bandelt HJ. Saami and Berbers—an unexpected mitochondrial DNA link. The American Journal of Human Genetics. 2005 May 1;76(5):883-6.
DQ282508.1	U5b1b1b	Unknown	Just RS, Diegoli TM, Saunier JL, Irwin JA, Parsons TJ. Complete mitochondrial genome sequences for 265 African American and US “Hispanic” individuals. Forensic Science International: Genetics. 2008 Jun 1;2(3):e45-8.
DQ282509.1	U5b1b1b	Unknown	Just RS, Diegoli TM, Saunier JL, Irwin JA, Parsons TJ. Complete mitochondrial genome sequences for 265 African American and US “Hispanic” individuals. Forensic Science International: Genetics. 2008 Jun 1;2(3):e45-8.
DQ282510.1	U5b1b1b	Unknown	Just RS, Diegoli TM, Saunier JL, Irwin JA, Parsons TJ. Complete mitochondrial genome sequences for 265 African American and US “Hispanic” individuals. Forensic Science International: Genetics. 2008 Jun 1;2(3):e45-8.
DQ282511.1	U5b1b1b	Unknown	Just RS, Diegoli TM, Saunier JL, Irwin JA, Parsons TJ. Complete mitochondrial genome sequences for 265 African American and US “Hispanic” individuals. Forensic Science International: Genetics. 2008 Jun 1;2(3):e45-8.
DQ661681.1	U5b1c2	Cherokee	Jonas L. and Greenspan B. Family Tree DNA - Genealogy by Genetics, Ltd., 1919 North Loop West, Suite 432, Houston, TX 77008, USA.
DQ902696.1	U5b1b1a1	Saami	Ingman M, Gyllensten U. A recent genetic link between Sami and the Volga-Ural region of Russia. European Journal of Human Genetics. 2007 Jan;15(1):115-20.
DQ902697.1	U5b1b1a	Saami	Ingman M, Gyllensten U. A recent genetic link between Sami and the Volga-Ural region of Russia. European Journal of Human Genetics. 2007 Jan;15(1):115-20.
DQ902700.1	U5b1b1a3	Saami	Ingman M, Gyllensten U. A recent genetic link between Sami and the Volga-Ural region of Russia. European Journal of Human Genetics. 2007 Jan;15(1):115-20.
DQ902705.1	U5b1b1a1	Saami	Ingman M, Gyllensten U. A recent genetic link between Sami and the Volga-Ural region of Russia. European Journal of Human Genetics. 2007 Jan;15(1):115-20.
DQ904330.1	U5a1a1a	Russia	Malyarchuk B, Derenko M, Grzybowski T, Perkova M, Rogalla U, Vanecek T, Tsybovsky I. The peopling of Europe from the mitochondrial haplogroup U5 perspective. PloS one. 2010 Apr 21;5(4):e10285.
EF419891.1	U5b2b2	Unknown	Greenspan, B. Family Tree DNA - Genealogy by Genetics, Ltd., 1445 North Loop West, Suite 820, Houston, TX 77008, USA
EF420249.1	U5b2a3	Unknown	Greenspan, B. Family Tree DNA - Genealogy by Genetics, Ltd., 1445 North Loop West, Suite 820, Houston, TX 77008, USA
EF459670.1	U5b2a2b	Unknown	Greenspan, B. Family Tree DNA - Genealogy by Genetics, Ltd., 1445 North Loop West, Suite 820, Houston, TX 77008, USA
EU182656.1	U5b2a1b	Unknown	Greenspan, B. Family Tree DNA - Genealogy by Genetics, Ltd., 1445 North Loop West, Suite 820, Houston, TX 77008, USA
EU233797.1	U5b2a5	Unknown	Greenspan, B. Family Tree DNA - Genealogy by Genetics, Ltd., 1445 North Loop West, Suite 820, Houston, TX 77008, USA
EU244000.1	U5b2a1a1d	Ireland	Greenspan, B. Family Tree DNA - Genealogy by Genetics, Ltd., 1445 North Loop West, Suite 820, Houston, TX 77008, USA
EU490797.1	U5b2c2b	Northern Ireland (UK)	Devoni J and Greenspan B. Family Tree DNA - Genealogy by Genetics, Ltd., 1445 North Loop West, Suite 820, Houston, TX 77008, USA.
EU594543.1	U5b2b1a1	Unknown	Greenspan, B. Family Tree DNA - Genealogy by Genetics, Ltd., 1445 North Loop West, Suite 820, Houston, TX 77008, USA
EU682506.1	U5b2a3	Unknown	Greenspan, B. Family Tree DNA - Genealogy by Genetics, Ltd., 1445 North Loop West, Suite 820, Houston, TX 77008, USA
EU694385.1	U5b2c2b	Ireland	Greenspan, B. Family Tree DNA - Genealogy by Genetics, Ltd., 1445 North Loop West, Suite 820, Houston, TX 77008, USA
EU784076.1	U5b2a1a1	Finland	Greenspan, B. Family Tree DNA - Genealogy by Genetics, Ltd., 1445 North Loop West, Suite 820, Houston, TX 77008, USA
EU915477.1	U5a1b1a	Italy	Pello R, Martin MA, Carelli V, Nijtmans LG, Achilli A, Pala M, Torroni A, Gomez-Duran A, Ruiz-Pesini E, Martinuzzi A, Smeitink JA. Mitochondrial DNA background modulates the assembly kinetics of OXPHOS complexes in a cellular model of mitochondrial disease. Human molecular genetics. 2008 Dec 15;17(24):4001-11.
EU926618.1	U5b3a2	England (UK)	Greenspan, B. Family Tree DNA - Genealogy by Genetics, Ltd., 1445 North Loop West, Suite 820, Houston, TX 77008, USA
FJ664616.1	U5b2a5	Unknown (USA)	Greenspan, B. Family Tree DNA - Genealogy by Genetics, Ltd., 1445 North Loop West, Suite 820, Houston, TX 77008, USA
FJ887848.1	U5b2a1b	Ireland-Scandinavian	Greenspan, B. Family Tree DNA - Genealogy by Genetics, Ltd., 1445 North Loop West, Suite 820, Houston, TX 77008, USA
FJ916904.1	U5b2b3a1a	Denmark	Greenspan, B. Family Tree DNA - Genealogy by Genetics, Ltd., 1445 North Loop West, Suite 820, Houston, TX 77008, USA
GQ129167.1	U5b3b1	Czech	Pala M, Achilli A, Olivieri A, Kashani BH, Perego UA, Sanna D, Metspalu E, Tambets K, Tamm E, Accetturo M, Carossa V. Mitochondrial haplogroup U5b3: a distant echo of the epipaleolithic in Italy and the legacy of the early Sardinians. The American Journal of Human Genetics. 2009 Jun 12;84(6):814-21.
GQ132188.1	U5b2b2	Unknown	Greenspan, B. Family Tree DNA - Genealogy by Genetics, Ltd., 1445 North Loop West, Suite 820, Houston, TX 77008, USA
GQ160809.1	U5a1a1d	UK	Greenspan, B. Family Tree DNA - Genealogy by Genetics, Ltd., 1445 North Loop West, Suite 820, Houston, TX 77008, USA.
GQ853200.1	U5b2a1a1	Caucaus	Taylor SL and Greenspan B. Family Tree DNA - Genealogy by Genetics, Ltd., 1445 North Loop West, Suite 820, Houston, TX 77008, USA.
JQ704726	U5b2b1a	Unknown	D'aurelio M, Vives-Bauzà C, Davidson MM, Manfredi G. Mitochondrial DNA background modifies the bioenergetics of NARP/MILS ATP6 mutant cells. Human molecular genetics. 2010 Jan 15;19(2):374-86.
GU012633.1	U5a2c	France	Greenspan, B. Family Tree DNA - Genealogy by Genetics, Ltd., 1445 North Loop West, Suite 820, Houston, TX 77008, USA.
GU122991.1	U5b1e1	Tatar (Russia)	Malyarchuk B, Derenko M, Grzybowski T, Perkova M, Rogalla U, Vanecek T, Tsybovsky I. The peopling of Europe from the mitochondrial haplogroup U5 perspective. PloS one. 2010 Apr 21;5(4):e10285.
GU122993.1	U5a2a1+152C!	Tatar (Russia)	Malyarchuk B, Derenko M, Grzybowski T, Perkova M, Rogalla U, Vanecek T, Tsybovsky I. The peopling of Europe from the mitochondrial haplogroup U5 perspective. PloS one. 2010 Apr 21;5(4):e10285.
GU123032.1	U5a1d2b	Tatar (Russia)	Malyarchuk B, Derenko M, Grzybowski T, Perkova M, Rogalla U, Vanecek T, Tsybovsky I. The peopling of Europe from the mitochondrial haplogroup U5 perspective. PloS one. 2010 Apr 21;5(4):e10285.
GU123037.1	U5a1a2a	Tatar (Russia)	Malyarchuk B, Derenko M, Grzybowski T, Perkova M, Rogalla U, Vanecek T, Tsybovsky I. The peopling of Europe from the mitochondrial haplogroup U5 perspective. PloS one. 2010 Apr 21;5(4):e10285.
GU206811.1	U5a1a1b	Finland	Malyarchuk B, Derenko M, Grzybowski T, Perkova M, Rogalla U, Vanecek T, Tsybovsky I. The peopling of Europe from the mitochondrial haplogroup U5 perspective. PloS one. 2010 Apr 21;5(4):e10285.
GU296541.1	U5b2a2	Poland	Malyarchuk B, Derenko M, Grzybowski T, Perkova M, Rogalla U, Vanecek T, Tsybovsky I. The peopling of Europe from the mitochondrial haplogroup U5 perspective. PloS one. 2010 Apr 21;5(4):e10285.
GU296542.1	U5a1d1	Poland	Malyarchuk B, Derenko M, Grzybowski T, Perkova M, Rogalla U, Vanecek T, Tsybovsky I. The peopling of Europe from the mitochondrial haplogroup U5 perspective. PloS one. 2010 Apr 21;5(4):e10285.
GU296543.1	U5a1a2	Poland	Malyarchuk B, Derenko M, Grzybowski T, Perkova M, Rogalla U, Vanecek T, Tsybovsky I. The peopling of Europe from the mitochondrial haplogroup U5 perspective. PloS one. 2010 Apr 21;5(4):e10285.
GU296544.1	U5b2a1a1	Poland	Malyarchuk B, Derenko M, Grzybowski T, Perkova M, Rogalla U, Vanecek T, Tsybovsky I. The peopling of Europe from the mitochondrial haplogroup U5 perspective. PloS one. 2010 Apr 21;5(4):e10285.
GU296545.1	U5b2a1b	Poland	Malyarchuk B, Derenko M, Grzybowski T, Perkova M, Rogalla U, Vanecek T, Tsybovsky I. The peopling of Europe from the mitochondrial haplogroup U5 perspective. PloS one. 2010 Apr 21;5(4):e10285.
GU296546.1	U5a1c2a1	Poland	Malyarchuk B, Derenko M, Grzybowski T, Perkova M, Rogalla U, Vanecek T, Tsybovsky I. The peopling of Europe from the mitochondrial haplogroup U5 perspective. PloS one. 2010 Apr 21;5(4):e10285.
GU296547.1	U5a1e	Poland	Malyarchuk B, Derenko M, Grzybowski T, Perkova M, Rogalla U, Vanecek T, Tsybovsky I. The peopling of Europe from the mitochondrial haplogroup U5 perspective. PloS one. 2010 Apr 21;5(4):e10285.
GU296548.1	U5a2a1	Poland	Malyarchuk B, Derenko M, Grzybowski T, Perkova M, Rogalla U, Vanecek T, Tsybovsky I. The peopling of Europe from the mitochondrial haplogroup U5 perspective. PloS one. 2010 Apr 21;5(4):e10285.
GU296549.1	U5a2b	Poland	Malyarchuk B, Derenko M, Grzybowski T, Perkova M, Rogalla U, Vanecek T, Tsybovsky I. The peopling of Europe from the mitochondrial haplogroup U5 perspective. PloS one. 2010 Apr 21;5(4):e10285.
GU296550.1	U5a1b1e	Poland	Malyarchuk B, Derenko M, Grzybowski T, Perkova M, Rogalla U, Vanecek T, Tsybovsky I. The peopling of Europe from the mitochondrial haplogroup U5 perspective. PloS one. 2010 Apr 21;5(4):e10285.
GU296551.1	U5b2a2a1	Poland	Malyarchuk B, Derenko M, Grzybowski T, Perkova M, Rogalla U, Vanecek T, Tsybovsky I. The peopling of Europe from the mitochondrial haplogroup U5 perspective. PloS one. 2010 Apr 21;5(4):e10285.
GU296552.1	U5b2a2a1	Poland	Malyarchuk B, Derenko M, Grzybowski T, Perkova M, Rogalla U, Vanecek T, Tsybovsky I. The peopling of Europe from the mitochondrial haplogroup U5 perspective. PloS one. 2010 Apr 21;5(4):e10285.
GU296553.1	U5b1b1	Poland	Malyarchuk B, Derenko M, Grzybowski T, Perkova M, Rogalla U, Vanecek T, Tsybovsky I. The peopling of Europe from the mitochondrial haplogroup U5 perspective. PloS one. 2010 Apr 21;5(4):e10285.
GU296554.1	U5b1c2a	Poland	Malyarchuk B, Derenko M, Grzybowski T, Perkova M, Rogalla U, Vanecek T, Tsybovsky I. The peopling of Europe from the mitochondrial haplogroup U5 perspective. PloS one. 2010 Apr 21;5(4):e10285.
GU296555.1	U5a1b1d+16093C	Poland	Malyarchuk B, Derenko M, Grzybowski T, Perkova M, Rogalla U, Vanecek T, Tsybovsky I. The peopling of Europe from the mitochondrial haplogroup U5 perspective. PloS one. 2010 Apr 21;5(4):e10285.
GU296556.1	U5a1d2a1	Buryat (Russia)	Malyarchuk B, Derenko M, Grzybowski T, Perkova M, Rogalla U, Vanecek T, Tsybovsky I. The peopling of Europe from the mitochondrial haplogroup U5 perspective. PloS one. 2010 Apr 21;5(4):e10285.
GU296557.1	U5a1a2a	Buryat (Russia)	Malyarchuk B, Derenko M, Grzybowski T, Perkova M, Rogalla U, Vanecek T, Tsybovsky I. The peopling of Europe from the mitochondrial haplogroup U5 perspective. PloS one. 2010 Apr 21;5(4):e10285.
GU296558.1	U5a1a1a	Buryat (Russia)	Malyarchuk B, Derenko M, Grzybowski T, Perkova M, Rogalla U, Vanecek T, Tsybovsky I. The peopling of Europe from the mitochondrial haplogroup U5 perspective. PloS one. 2010 Apr 21;5(4):e10285.
GU296559.1	U5a2b	Buryat (Russia)	Malyarchuk B, Derenko M, Grzybowski T, Perkova M, Rogalla U, Vanecek T, Tsybovsky I. The peopling of Europe from the mitochondrial haplogroup U5 perspective. PloS one. 2010 Apr 21;5(4):e10285.
GU296560.1	U5a2b1b	Czech	Malyarchuk B, Derenko M, Grzybowski T, Perkova M, Rogalla U, Vanecek T, Tsybovsky I. The peopling of Europe from the mitochondrial haplogroup U5 perspective. PloS one. 2010 Apr 21;5(4):e10285.
GU296561.1	U5a2e	Czech	Malyarchuk B, Derenko M, Grzybowski T, Perkova M, Rogalla U, Vanecek T, Tsybovsky I. The peopling of Europe from the mitochondrial haplogroup U5 perspective. PloS one. 2010 Apr 21;5(4):e10285.
GU296562.1	U5a1b2	Czech	Malyarchuk B, Derenko M, Grzybowski T, Perkova M, Rogalla U, Vanecek T, Tsybovsky I. The peopling of Europe from the mitochondrial haplogroup U5 perspective. PloS one. 2010 Apr 21;5(4):e10285.
GU296563.1	U5b3	Czech	Malyarchuk B, Derenko M, Grzybowski T, Perkova M, Rogalla U, Vanecek T, Tsybovsky I. The peopling of Europe from the mitochondrial haplogroup U5 perspective. PloS one. 2010 Apr 21;5(4):e10285.
GU296564.1	U5a1a1a	Czech	Malyarchuk B, Derenko M, Grzybowski T, Perkova M, Rogalla U, Vanecek T, Tsybovsky I. The peopling of Europe from the mitochondrial haplogroup U5 perspective. PloS one. 2010 Apr 21;5(4):e10285.
GU296565.1	U5b1b1f	Czech	Malyarchuk B, Derenko M, Grzybowski T, Perkova M, Rogalla U, Vanecek T, Tsybovsky I. The peopling of Europe from the mitochondrial haplogroup U5 perspective. PloS one. 2010 Apr 21;5(4):e10285.
GU296566.1	U5b1b1	Czech	Malyarchuk B, Derenko M, Grzybowski T, Perkova M, Rogalla U, Vanecek T, Tsybovsky I. The peopling of Europe from the mitochondrial haplogroup U5 perspective. PloS one. 2010 Apr 21;5(4):e10285.
GU296567.1	U5b2a2b1	Czech	Malyarchuk B, Derenko M, Grzybowski T, Perkova M, Rogalla U, Vanecek T, Tsybovsky I. The peopling of Europe from the mitochondrial haplogroup U5 perspective. PloS one. 2010 Apr 21;5(4):e10285.
GU296568.1	U5b2a1a1	Czech	Malyarchuk B, Derenko M, Grzybowski T, Perkova M, Rogalla U, Vanecek T, Tsybovsky I. The peopling of Europe from the mitochondrial haplogroup U5 perspective. PloS one. 2010 Apr 21;5(4):e10285.
GU296569.1	U5a1b2	Czech	Malyarchuk B, Derenko M, Grzybowski T, Perkova M, Rogalla U, Vanecek T, Tsybovsky I. The peopling of Europe from the mitochondrial haplogroup U5 perspective. PloS one. 2010 Apr 21;5(4):e10285.
GU296570.1	U5a1	Czech	Malyarchuk B, Derenko M, Grzybowski T, Perkova M, Rogalla U, Vanecek T, Tsybovsky I. The peopling of Europe from the mitochondrial haplogroup U5 perspective. PloS one. 2010 Apr 21;5(4):e10285.
GU296571.1	U5b1e1a	Czech	Malyarchuk B, Derenko M, Grzybowski T, Perkova M, Rogalla U, Vanecek T, Tsybovsky I. The peopling of Europe from the mitochondrial haplogroup U5 perspective. PloS one. 2010 Apr 21;5(4):e10285.
GU296572.1	U5a1c1	Czech	Malyarchuk B, Derenko M, Grzybowski T, Perkova M, Rogalla U, Vanecek T, Tsybovsky I. The peopling of Europe from the mitochondrial haplogroup U5 perspective. PloS one. 2010 Apr 21;5(4):e10285.
GU296573.1	U5a1a1+152C!	Poland	Malyarchuk B, Derenko M, Grzybowski T, Perkova M, Rogalla U, Vanecek T, Tsybovsky I. The peopling of Europe from the mitochondrial haplogroup U5 perspective. PloS one. 2010 Apr 21;5(4):e10285.
GU296574.1	U5a2a1	Poland	Malyarchuk B, Derenko M, Grzybowski T, Perkova M, Rogalla U, Vanecek T, Tsybovsky I. The peopling of Europe from the mitochondrial haplogroup U5 perspective. PloS one. 2010 Apr 21;5(4):e10285.
GU296575.1	U5a1b1d1	Poland	Malyarchuk B, Derenko M, Grzybowski T, Perkova M, Rogalla U, Vanecek T, Tsybovsky I. The peopling of Europe from the mitochondrial haplogroup U5 perspective. PloS one. 2010 Apr 21;5(4):e10285.
GU296576.1	U5a1b1	Russia	Malyarchuk B, Derenko M, Grzybowski T, Perkova M, Rogalla U, Vanecek T, Tsybovsky I. The peopling of Europe from the mitochondrial haplogroup U5 perspective. PloS one. 2010 Apr 21;5(4):e10285.
GU296577.1	U5a2b	Russia	Malyarchuk B, Derenko M, Grzybowski T, Perkova M, Rogalla U, Vanecek T, Tsybovsky I. The peopling of Europe from the mitochondrial haplogroup U5 perspective. PloS one. 2010 Apr 21;5(4):e10285.
GU296578.1	U5a2b	Belarus	Malyarchuk B, Derenko M, Grzybowski T, Perkova M, Rogalla U, Vanecek T, Tsybovsky I. The peopling of Europe from the mitochondrial haplogroup U5 perspective. PloS one. 2010 Apr 21;5(4):e10285.
GU296579.1	U5b1b1a	Belarus	Malyarchuk B, Derenko M, Grzybowski T, Perkova M, Rogalla U, Vanecek T, Tsybovsky I. The peopling of Europe from the mitochondrial haplogroup U5 perspective. PloS one. 2010 Apr 21;5(4):e10285.
GU296580.1	U5a2a1	Belarus	Malyarchuk B, Derenko M, Grzybowski T, Perkova M, Rogalla U, Vanecek T, Tsybovsky I. The peopling of Europe from the mitochondrial haplogroup U5 perspective. PloS one. 2010 Apr 21;5(4):e10285.
GU296581.1	U5a1a1a	Belarus	Malyarchuk B, Derenko M, Grzybowski T, Perkova M, Rogalla U, Vanecek T, Tsybovsky I. The peopling of Europe from the mitochondrial haplogroup U5 perspective. PloS one. 2010 Apr 21;5(4):e10285.
GU296582.1	U5b1+16189!	Belarus	Malyarchuk B, Derenko M, Grzybowski T, Perkova M, Rogalla U, Vanecek T, Tsybovsky I. The peopling of Europe from the mitochondrial haplogroup U5 perspective. PloS one. 2010 Apr 21;5(4):e10285.
GU296583.1	U5a1a1	Belarus	Malyarchuk B, Derenko M, Grzybowski T, Perkova M, Rogalla U, Vanecek T, Tsybovsky I. The peopling of Europe from the mitochondrial haplogroup U5 perspective. PloS one. 2010 Apr 21;5(4):e10285.
GU296584.1	U5a1b1c1	Belarus	Malyarchuk B, Derenko M, Grzybowski T, Perkova M, Rogalla U, Vanecek T, Tsybovsky I. The peopling of Europe from the mitochondrial haplogroup U5 perspective. PloS one. 2010 Apr 21;5(4):e10285.
GU296585.1	U5b1e1a	Belarus	Malyarchuk B, Derenko M, Grzybowski T, Perkova M, Rogalla U, Vanecek T, Tsybovsky I. The peopling of Europe from the mitochondrial haplogroup U5 perspective. PloS one. 2010 Apr 21;5(4):e10285.
GU296586.1	U5b2a2b1	Belarus	Malyarchuk B, Derenko M, Grzybowski T, Perkova M, Rogalla U, Vanecek T, Tsybovsky I. The peopling of Europe from the mitochondrial haplogroup U5 perspective. PloS one. 2010 Apr 21;5(4):e10285.
GU296587.1	U5a2b2a	Belarus	Malyarchuk B, Derenko M, Grzybowski T, Perkova M, Rogalla U, Vanecek T, Tsybovsky I. The peopling of Europe from the mitochondrial haplogroup U5 perspective. PloS one. 2010 Apr 21;5(4):e10285.
GU296588.1	U5a1c1	Belarus	Malyarchuk B, Derenko M, Grzybowski T, Perkova M, Rogalla U, Vanecek T, Tsybovsky I. The peopling of Europe from the mitochondrial haplogroup U5 perspective. PloS one. 2010 Apr 21;5(4):e10285.
GU296589.1	U5a1c2	Russia	Malyarchuk B, Derenko M, Grzybowski T, Perkova M, Rogalla U, Vanecek T, Tsybovsky I. The peopling of Europe from the mitochondrial haplogroup U5 perspective. PloS one. 2010 Apr 21;5(4):e10285.
GU296590.1	U5b1a	Russia	Malyarchuk B, Derenko M, Grzybowski T, Perkova M, Rogalla U, Vanecek T, Tsybovsky I. The peopling of Europe from the mitochondrial haplogroup U5 perspective. PloS one. 2010 Apr 21;5(4):e10285.
GU296591.1	U5b1b1f	Russia	Malyarchuk B, Derenko M, Grzybowski T, Perkova M, Rogalla U, Vanecek T, Tsybovsky I. The peopling of Europe from the mitochondrial haplogroup U5 perspective. PloS one. 2010 Apr 21;5(4):e10285.
GU296592.1	U5a1b3	Russia	Malyarchuk B, Derenko M, Grzybowski T, Perkova M, Rogalla U, Vanecek T, Tsybovsky I. The peopling of Europe from the mitochondrial haplogroup U5 perspective. PloS one. 2010 Apr 21;5(4):e10285.
GU296593.1	U5a2b	Russia	Malyarchuk B, Derenko M, Grzybowski T, Perkova M, Rogalla U, Vanecek T, Tsybovsky I. The peopling of Europe from the mitochondrial haplogroup U5 perspective. PloS one. 2010 Apr 21;5(4):e10285.
GU296594.1	U5a1a1+152C!	Russia	Malyarchuk B, Derenko M, Grzybowski T, Perkova M, Rogalla U, Vanecek T, Tsybovsky I. The peopling of Europe from the mitochondrial haplogroup U5 perspective. PloS one. 2010 Apr 21;5(4):e10285.
GU296595.1	U5a1a1+152C!	Russia	Malyarchuk B, Derenko M, Grzybowski T, Perkova M, Rogalla U, Vanecek T, Tsybovsky I. The peopling of Europe from the mitochondrial haplogroup U5 perspective. PloS one. 2010 Apr 21;5(4):e10285.
GU296596.1	U5a2a1b	Russia	Malyarchuk B, Derenko M, Grzybowski T, Perkova M, Rogalla U, Vanecek T, Tsybovsky I. The peopling of Europe from the mitochondrial haplogroup U5 perspective. PloS one. 2010 Apr 21;5(4):e10285.
GU296597.1	U5a2a1c	Russia	Malyarchuk B, Derenko M, Grzybowski T, Perkova M, Rogalla U, Vanecek T, Tsybovsky I. The peopling of Europe from the mitochondrial haplogroup U5 perspective. PloS one. 2010 Apr 21;5(4):e10285.
GU296598.1	U5b1b1a1a	Russia	Malyarchuk B, Derenko M, Grzybowski T, Perkova M, Rogalla U, Vanecek T, Tsybovsky I. The peopling of Europe from the mitochondrial haplogroup U5 perspective. PloS one. 2010 Apr 21;5(4):e10285.
GU296599.1	U5a1d2a1	Russia	Malyarchuk B, Derenko M, Grzybowski T, Perkova M, Rogalla U, Vanecek T, Tsybovsky I. The peopling of Europe from the mitochondrial haplogroup U5 perspective. PloS one. 2010 Apr 21;5(4):e10285.
GU296600.1	U5a2b1c	Russia	Malyarchuk B, Derenko M, Grzybowski T, Perkova M, Rogalla U, Vanecek T, Tsybovsky I. The peopling of Europe from the mitochondrial haplogroup U5 perspective. PloS one. 2010 Apr 21;5(4):e10285.
GU296601.1	U5a1a1+152C!	Russia	Malyarchuk B, Derenko M, Grzybowski T, Perkova M, Rogalla U, Vanecek T, Tsybovsky I. The peopling of Europe from the mitochondrial haplogroup U5 perspective. PloS one. 2010 Apr 21;5(4):e10285.
GU296602.1	U5a2a1	Russia	Malyarchuk B, Derenko M, Grzybowski T, Perkova M, Rogalla U, Vanecek T, Tsybovsky I. The peopling of Europe from the mitochondrial haplogroup U5 perspective. PloS one. 2010 Apr 21;5(4):e10285.
GU296603.1	U5a1f2	Russia	Malyarchuk B, Derenko M, Grzybowski T, Perkova M, Rogalla U, Vanecek T, Tsybovsky I. The peopling of Europe from the mitochondrial haplogroup U5 perspective. PloS one. 2010 Apr 21;5(4):e10285.
GU296604.1	U5a1b	Russia	Malyarchuk B, Derenko M, Grzybowski T, Perkova M, Rogalla U, Vanecek T, Tsybovsky I. The peopling of Europe from the mitochondrial haplogroup U5 perspective. PloS one. 2010 Apr 21;5(4):e10285.
GU296605.1	U5a2a1	Russia	Malyarchuk B, Derenko M, Grzybowski T, Perkova M, Rogalla U, Vanecek T, Tsybovsky I. The peopling of Europe from the mitochondrial haplogroup U5 perspective. PloS one. 2010 Apr 21;5(4):e10285.
GU296606.1	U5a1c1	Russia	Malyarchuk B, Derenko M, Grzybowski T, Perkova M, Rogalla U, Vanecek T, Tsybovsky I. The peopling of Europe from the mitochondrial haplogroup U5 perspective. PloS one. 2010 Apr 21;5(4):e10285.
GU296607.1	U5a2b1b	Russia	Malyarchuk B, Derenko M, Grzybowski T, Perkova M, Rogalla U, Vanecek T, Tsybovsky I. The peopling of Europe from the mitochondrial haplogroup U5 perspective. PloS one. 2010 Apr 21;5(4):e10285.
GU296608.1	U5a1b1b1	Russia	Malyarchuk B, Derenko M, Grzybowski T, Perkova M, Rogalla U, Vanecek T, Tsybovsky I. The peopling of Europe from the mitochondrial haplogroup U5 perspective. PloS one. 2010 Apr 21;5(4):e10285.
GU296609.1	U5b2a1b	Russia	Malyarchuk B, Derenko M, Grzybowski T, Perkova M, Rogalla U, Vanecek T, Tsybovsky I. The peopling of Europe from the mitochondrial haplogroup U5 perspective. PloS one. 2010 Apr 21;5(4):e10285.
GU296610.1	U5a1b1c	Russia	Malyarchuk B, Derenko M, Grzybowski T, Perkova M, Rogalla U, Vanecek T, Tsybovsky I. The peopling of Europe from the mitochondrial haplogroup U5 perspective. PloS one. 2010 Apr 21;5(4):e10285.
GU296611.1	U5a2c4	Russia	Malyarchuk B, Derenko M, Grzybowski T, Perkova M, Rogalla U, Vanecek T, Tsybovsky I. The peopling of Europe from the mitochondrial haplogroup U5 perspective. PloS one. 2010 Apr 21;5(4):e10285.
GU296612.1	U5a1d1	Russia	Malyarchuk B, Derenko M, Grzybowski T, Perkova M, Rogalla U, Vanecek T, Tsybovsky I. The peopling of Europe from the mitochondrial haplogroup U5 perspective. PloS one. 2010 Apr 21;5(4):e10285.
GU296613.1	U5a2a1c	Russia	Malyarchuk B, Derenko M, Grzybowski T, Perkova M, Rogalla U, Vanecek T, Tsybovsky I. The peopling of Europe from the mitochondrial haplogroup U5 perspective. PloS one. 2010 Apr 21;5(4):e10285.
GU296614.1	U5a1b1b	Russia	Malyarchuk B, Derenko M, Grzybowski T, Perkova M, Rogalla U, Vanecek T, Tsybovsky I. The peopling of Europe from the mitochondrial haplogroup U5 perspective. PloS one. 2010 Apr 21;5(4):e10285.
GU296615.1	U5a2a1	Russia	Malyarchuk B, Derenko M, Grzybowski T, Perkova M, Rogalla U, Vanecek T, Tsybovsky I. The peopling of Europe from the mitochondrial haplogroup U5 perspective. PloS one. 2010 Apr 21;5(4):e10285.
GU296616.1	U5a1b	Russia	Malyarchuk B, Derenko M, Grzybowski T, Perkova M, Rogalla U, Vanecek T, Tsybovsky I. The peopling of Europe from the mitochondrial haplogroup U5 perspective. PloS one. 2010 Apr 21;5(4):e10285.
GU296617.1	U5a1c1	Russia	Malyarchuk B, Derenko M, Grzybowski T, Perkova M, Rogalla U, Vanecek T, Tsybovsky I. The peopling of Europe from the mitochondrial haplogroup U5 perspective. PloS one. 2010 Apr 21;5(4):e10285.
GU296618.1	U5a2b	Russia	Malyarchuk B, Derenko M, Grzybowski T, Perkova M, Rogalla U, Vanecek T, Tsybovsky I. The peopling of Europe from the mitochondrial haplogroup U5 perspective. PloS one. 2010 Apr 21;5(4):e10285.
GU296619.1	U5a1b1b1	Russia	Malyarchuk B, Derenko M, Grzybowski T, Perkova M, Rogalla U, Vanecek T, Tsybovsky I. The peopling of Europe from the mitochondrial haplogroup U5 perspective. PloS one. 2010 Apr 21;5(4):e10285.
GU296620.1	U5a1a2a	Russia	Malyarchuk B, Derenko M, Grzybowski T, Perkova M, Rogalla U, Vanecek T, Tsybovsky I. The peopling of Europe from the mitochondrial haplogroup U5 perspective. PloS one. 2010 Apr 21;5(4):e10285.
GU296621.1	U5b2a1a2	Russia	Malyarchuk B, Derenko M, Grzybowski T, Perkova M, Rogalla U, Vanecek T, Tsybovsky I. The peopling of Europe from the mitochondrial haplogroup U5 perspective. PloS one. 2010 Apr 21;5(4):e10285.
GU296622.1	U5a2b	Russia	Malyarchuk B, Derenko M, Grzybowski T, Perkova M, Rogalla U, Vanecek T, Tsybovsky I. The peopling of Europe from the mitochondrial haplogroup U5 perspective. PloS one. 2010 Apr 21;5(4):e10285.
GU296623.1	U5a1a2a	Russia	Malyarchuk B, Derenko M, Grzybowski T, Perkova M, Rogalla U, Vanecek T, Tsybovsky I. The peopling of Europe from the mitochondrial haplogroup U5 perspective. PloS one. 2010 Apr 21;5(4):e10285.
GU296624.1	U5a2b	Russia	Malyarchuk B, Derenko M, Grzybowski T, Perkova M, Rogalla U, Vanecek T, Tsybovsky I. The peopling of Europe from the mitochondrial haplogroup U5 perspective. PloS one. 2010 Apr 21;5(4):e10285.
GU296625.1	U5a1e	Russia	Malyarchuk B, Derenko M, Grzybowski T, Perkova M, Rogalla U, Vanecek T, Tsybovsky I. The peopling of Europe from the mitochondrial haplogroup U5 perspective. PloS one. 2010 Apr 21;5(4):e10285.
GU296626.1	U5a2a1b	Russia	Malyarchuk B, Derenko M, Grzybowski T, Perkova M, Rogalla U, Vanecek T, Tsybovsky I. The peopling of Europe from the mitochondrial haplogroup U5 perspective. PloS one. 2010 Apr 21;5(4):e10285.
GU296627.1	U5b2b1a2	Russia	Malyarchuk B, Derenko M, Grzybowski T, Perkova M, Rogalla U, Vanecek T, Tsybovsky I. The peopling of Europe from the mitochondrial haplogroup U5 perspective. PloS one. 2010 Apr 21;5(4):e10285.
GU296628.1	U5a1b1c2	Russia	Malyarchuk B, Derenko M, Grzybowski T, Perkova M, Rogalla U, Vanecek T, Tsybovsky I. The peopling of Europe from the mitochondrial haplogroup U5 perspective. PloS one. 2010 Apr 21;5(4):e10285.
GU296629.1	U5a2b1c	Russia	Malyarchuk B, Derenko M, Grzybowski T, Perkova M, Rogalla U, Vanecek T, Tsybovsky I. The peopling of Europe from the mitochondrial haplogroup U5 perspective. PloS one. 2010 Apr 21;5(4):e10285.
GU296630.1	U5b1e1	Russia	Malyarchuk B, Derenko M, Grzybowski T, Perkova M, Rogalla U, Vanecek T, Tsybovsky I. The peopling of Europe from the mitochondrial haplogroup U5 perspective. PloS one. 2010 Apr 21;5(4):e10285.
GU296631.1	U5b1e1a	Russia	Malyarchuk B, Derenko M, Grzybowski T, Perkova M, Rogalla U, Vanecek T, Tsybovsky I. The peopling of Europe from the mitochondrial haplogroup U5 perspective. PloS one. 2010 Apr 21;5(4):e10285.
GU296632.1	U5a2b	Russia	Malyarchuk B, Derenko M, Grzybowski T, Perkova M, Rogalla U, Vanecek T, Tsybovsky I. The peopling of Europe from the mitochondrial haplogroup U5 perspective. PloS one. 2010 Apr 21;5(4):e10285.
GU296633.1	U5a2b1a	Russia	Malyarchuk B, Derenko M, Grzybowski T, Perkova M, Rogalla U, Vanecek T, Tsybovsky I. The peopling of Europe from the mitochondrial haplogroup U5 perspective. PloS one. 2010 Apr 21;5(4):e10285.
GU296634.1	U5a2a1b	Russia	Malyarchuk B, Derenko M, Grzybowski T, Perkova M, Rogalla U, Vanecek T, Tsybovsky I. The peopling of Europe from the mitochondrial haplogroup U5 perspective. PloS one. 2010 Apr 21;5(4):e10285.
GU296635.1	U5a2a1	Russia	Malyarchuk B, Derenko M, Grzybowski T, Perkova M, Rogalla U, Vanecek T, Tsybovsky I. The peopling of Europe from the mitochondrial haplogroup U5 perspective. PloS one. 2010 Apr 21;5(4):e10285.
GU296636.1	U5a1a1+152C!	Poland	Malyarchuk B, Derenko M, Grzybowski T, Perkova M, Rogalla U, Vanecek T, Tsybovsky I. The peopling of Europe from the mitochondrial haplogroup U5 perspective. PloS one. 2010 Apr 21;5(4):e10285.
GU296637.1	U5a2c3a	Poland	Malyarchuk B, Derenko M, Grzybowski T, Perkova M, Rogalla U, Vanecek T, Tsybovsky I. The peopling of Europe from the mitochondrial haplogroup U5 perspective. PloS one. 2010 Apr 21;5(4):e10285.
GU296638.1	U5a1c1	Slovakia	Malyarchuk B, Derenko M, Grzybowski T, Perkova M, Rogalla U, Vanecek T, Tsybovsky I. The peopling of Europe from the mitochondrial haplogroup U5 perspective. PloS one. 2010 Apr 21;5(4):e10285.
GU296639.1	U5b1e1	Slovakia	Malyarchuk B, Derenko M, Grzybowski T, Perkova M, Rogalla U, Vanecek T, Tsybovsky I. The peopling of Europe from the mitochondrial haplogroup U5 perspective. PloS one. 2010 Apr 21;5(4):e10285.
GU296640.1	U5a1g	Slovakia	Malyarchuk B, Derenko M, Grzybowski T, Perkova M, Rogalla U, Vanecek T, Tsybovsky I. The peopling of Europe from the mitochondrial haplogroup U5 perspective. PloS one. 2010 Apr 21;5(4):e10285.
GU296641.1	U5b2b1b	Slovakia	Malyarchuk B, Derenko M, Grzybowski T, Perkova M, Rogalla U, Vanecek T, Tsybovsky I. The peopling of Europe from the mitochondrial haplogroup U5 perspective. PloS one. 2010 Apr 21;5(4):e10285.
GU296642.1	U5b2a1a1	Slovakia	Malyarchuk B, Derenko M, Grzybowski T, Perkova M, Rogalla U, Vanecek T, Tsybovsky I. The peopling of Europe from the mitochondrial haplogroup U5 perspective. PloS one. 2010 Apr 21;5(4):e10285.
GU296643.1	U5b1b1a	Slovakia	Malyarchuk B, Derenko M, Grzybowski T, Perkova M, Rogalla U, Vanecek T, Tsybovsky I. The peopling of Europe from the mitochondrial haplogroup U5 perspective. PloS one. 2010 Apr 21;5(4):e10285.
GU296644.1	U5b1b	Slovakia	Malyarchuk B, Derenko M, Grzybowski T, Perkova M, Rogalla U, Vanecek T, Tsybovsky I. The peopling of Europe from the mitochondrial haplogroup U5 perspective. PloS one. 2010 Apr 21;5(4):e10285.
GU296645.1	U5b1e1	Slovakia	Malyarchuk B, Derenko M, Grzybowski T, Perkova M, Rogalla U, Vanecek T, Tsybovsky I. The peopling of Europe from the mitochondrial haplogroup U5 perspective. PloS one. 2010 Apr 21;5(4):e10285.
GU296646.1	U5a2b2a	Slovakia	Malyarchuk B, Derenko M, Grzybowski T, Perkova M, Rogalla U, Vanecek T, Tsybovsky I. The peopling of Europe from the mitochondrial haplogroup U5 perspective. PloS one. 2010 Apr 21;5(4):e10285.
GU296647.1	U5b1e1	Slovakia	Malyarchuk B, Derenko M, Grzybowski T, Perkova M, Rogalla U, Vanecek T, Tsybovsky I. The peopling of Europe from the mitochondrial haplogroup U5 perspective. PloS one. 2010 Apr 21;5(4):e10285.
GU296648.1	U5a2e	Belarus	Malyarchuk B, Derenko M, Grzybowski T, Perkova M, Rogalla U, Vanecek T, Tsybovsky I. The peopling of Europe from the mitochondrial haplogroup U5 perspective. PloS one. 2010 Apr 21;5(4):e10285.
GU296649.1	U5a1b1b1	Belarus	Malyarchuk B, Derenko M, Grzybowski T, Perkova M, Rogalla U, Vanecek T, Tsybovsky I. The peopling of Europe from the mitochondrial haplogroup U5 perspective. PloS one. 2010 Apr 21;5(4):e10285.
GU296650.1	U5a2a1c	Belarus	Malyarchuk B, Derenko M, Grzybowski T, Perkova M, Rogalla U, Vanecek T, Tsybovsky I. The peopling of Europe from the mitochondrial haplogroup U5 perspective. PloS one. 2010 Apr 21;5(4):e10285.
GU296651.1	U5a2b1a	Belarus	Malyarchuk B, Derenko M, Grzybowski T, Perkova M, Rogalla U, Vanecek T, Tsybovsky I. The peopling of Europe from the mitochondrial haplogroup U5 perspective. PloS one. 2010 Apr 21;5(4):e10285.
GU296652.1	U5a1a1b	Belarus	Malyarchuk B, Derenko M, Grzybowski T, Perkova M, Rogalla U, Vanecek T, Tsybovsky I. The peopling of Europe from the mitochondrial haplogroup U5 perspective. PloS one. 2010 Apr 21;5(4):e10285.
GU296653.1	U5a2b	Belarus	Malyarchuk B, Derenko M, Grzybowski T, Perkova M, Rogalla U, Vanecek T, Tsybovsky I. The peopling of Europe from the mitochondrial haplogroup U5 perspective. PloS one. 2010 Apr 21;5(4):e10285.
GU296654.1	U5b1b1a	Belarus	Malyarchuk B, Derenko M, Grzybowski T, Perkova M, Rogalla U, Vanecek T, Tsybovsky I. The peopling of Europe from the mitochondrial haplogroup U5 perspective. PloS one. 2010 Apr 21;5(4):e10285.
GU296655.1	U5a1d2a1	Belarus	Malyarchuk B, Derenko M, Grzybowski T, Perkova M, Rogalla U, Vanecek T, Tsybovsky I. The peopling of Europe from the mitochondrial haplogroup U5 perspective. PloS one. 2010 Apr 21;5(4):e10285.
GU296656.1	U5a2b1d	Belarus	Malyarchuk B, Derenko M, Grzybowski T, Perkova M, Rogalla U, Vanecek T, Tsybovsky I. The peopling of Europe from the mitochondrial haplogroup U5 perspective. PloS one. 2010 Apr 21;5(4):e10285.
GU296657.1	U5b2a2b	Belarus	Malyarchuk B, Derenko M, Grzybowski T, Perkova M, Rogalla U, Vanecek T, Tsybovsky I. The peopling of Europe from the mitochondrial haplogroup U5 perspective. PloS one. 2010 Apr 21;5(4):e10285.
GU391321.1	U5a2a1a	Finland	Greenspan, B. Family Tree DNA - Genealogy by Genetics, Ltd., 1445 North Loop West, Suite 820, Houston, TX 77008, USA
GU797137.1	U5a2a1	Germany	Greenspan, B. Family Tree DNA - Genealogy by Genetics, Ltd., 1445 North Loop West, Suite 820, Houston, TX 77008, USA
GU815340.1	U5b1b1	Norway	Greenspan, B. Family Tree DNA - Genealogy by Genetics, Ltd., 1445 North Loop West, Suite 820, Houston, TX 77008, USA
HM116534.1	U5b1b1a1a	Finland	Greenspan, B. Family Tree DNA - Genealogy by Genetics, Ltd., 1445 North Loop West, Suite 820, Houston, TX 77008, USA
HM130562.2	U5b2a2b1	Germany	Molitor A and Greenspan B. Family Tree DNA - Genealogy by Genetics, Ltd., 1445 North Loop West, Suite 820, Houston, TX 77008, USA
HM142902.1	U5a2a1	Germany	Wentzel E and Greenspan B. Family Tree DNA - Genealogy by Genetics, Ltd., 1445 North Loop West, Suite 820, Houston, TX 77008, USA
HM144108.1	U5a2a1	Germany	Greenspan B. Family Tree DNA - Genealogy by Genetics, Ltd., 1445 North Loop West, Suite 820, Houston, TX 77008, USA
HM490393.1	U5a2d1	England (UK)	Greenspan B. Family Tree DNA - Genealogy by Genetics, Ltd., 1445 North Loop West, Suite 820, Houston, TX 77008, USA
HM536179.1	U5a2c1	Sweden	Greenspan B. Family Tree DNA - Genealogy by Genetics, Ltd., 1445 North Loop West, Suite 820, Houston, TX 77008, USA
HM775995.1	U5a1b1c1	Denmark	Greenspan B. Family Tree DNA - Genealogy by Genetics, Ltd., 1445 North Loop West, Suite 820, Houston, TX 77008, USA
HQ588904.1	U5a1a2a	Armenia	Greenspan B. Family Tree DNA - Genealogy by Genetics, Ltd., 1445 North Loop West, Suite 820, Houston, TX 77008, USA
HQ698894.1	U5b2a1a1	Norway	Greenspan B. Family Tree DNA - Genealogy by Genetics, Ltd., 1445 North Loop West, Suite 820, Houston, TX 77008, USA
HQ840516.1	U5b1b2	Finland	Greenspan B. Family Tree DNA - Genealogy by Genetics, Ltd., 1445 North Loop West, Suite 820, Houston, TX 77008, USA
JF906114.1	U5b2	India	Greenspan B. Family Tree DNA - Genealogy by Genetics, Ltd., 1445 North Loop West, Suite 820, Houston, TX 77008, USA
JN210894.1	U5b2b4a	England (UK)	Greenspan B. Family Tree DNA - Genealogy by Genetics, Ltd., 1445 North Loop West, Suite 820, Houston, TX 77008, USA
JN315868.1	U5b3h	Germany	Greenspan B. Family Tree DNA - Genealogy by Genetics, Ltd., 1445 North Loop West, Suite 820, Houston, TX 77008, USA
JN411082.1	U5b2a1a2	Finland	Greenspan B. Family Tree DNA - Genealogy by Genetics, Ltd., 1445 North Loop West, Suite 820, Houston, TX 77008, USA
JN412063.1	U5a1g1	England (UK)	Greenspan B. Family Tree DNA - Genealogy by Genetics, Ltd., 1445 North Loop West, Suite 820, Houston, TX 77008, USA
JN544933.1	U5b1a	England (UK)	Teeling S and Greenspan B. Family Tree DNA - Genealogy by Genetics, Ltd., 1445 North Loop West, Suite 820, Houston, TX 77008, USA
JN819535.1	U5a2e	Finland	Greenspan B. Family Tree DNA - Genealogy by Genetics, Ltd., 1445 North Loop West, Suite 820, Houston, TX 77008, USA
JN899603.1	U5a2b3a1	England (UK)	French CN and Greenspan B. Family Tree DNA - Genealogy by Genetics, Ltd., 1445 North Loop West, Suite 820, Houston, TX 77008, USA
JN969087.1	U5b2a1a1d	UK	Greenspan B. Family Tree DNA - Genealogy by Genetics, Ltd., 1445 North Loop West, Suite 820, Houston, TX 77008, USA
JN982470.1	U5a1b1	England (UK)	Greenspan B. Family Tree DNA - Genealogy by Genetics, Ltd., 1445 North Loop West, Suite 820, Houston, TX 77008, USA
JQ014004.1	U5b2a2b1	Germany	Jacob S and Greenspan B. Family Tree DNA - Genealogy by Genetics, Ltd., 1445 North Loop West, Suite 820, Houston, TX 77008, USA
JQ290366.1	U5b2a5	England (UK)	Greenspan B. Family Tree DNA - Genealogy by Genetics, Ltd., 1445 North Loop West, Suite 820, Houston, TX 77008, USA
JQ408439.1	U5b1c1a	Unknown (USA)	Greenspan B. Family Tree DNA - Genealogy by Genetics, Ltd., 1445 North Loop West, Suite 820, Houston, TX 77008, USA
JQ582984.1	U5a1a1i	England (UK)	Greenspan B. Family Tree DNA - Genealogy by Genetics, Ltd., 1445 North Loop West, Suite 820, Houston, TX 77008, USA
JQ681270.1	U5b1i	Germany	Greenspan B. Family Tree DNA - Genealogy by Genetics, Ltd., 1445 North Loop West, Suite 820, Houston, TX 77008, USA
JQ702496.1	U5a1a2b1	Unknown	Behar DM, Van Oven M, Rosset S, Metspalu M, Loogväli EL, Silva NM, Kivisild T, Torroni A, Villems R. A “Copernican” reassessment of the human mitochondrial DNA tree from its root. The American Journal of Human Genetics. 2012 Apr 6;90(4):675-84.
JQ705279.1	U5a1a2b1	UK	Behar DM, Van Oven M, Rosset S, Metspalu M, Loogväli EL, Silva NM, Kivisild T, Torroni A, Villems R. A “Copernican” reassessment of the human mitochondrial DNA tree from its root. The American Journal of Human Genetics. 2012 Apr 6;90(4):675-84.
JX152788.1	U5a1b1d+16093C	Denmark	Raule N, Sevini F, Li S, Barbieri A, Tallaro F, Lomartire L, Vianello D, Montesanto A, Moilanen JS, Bezrukov V, Blanché H. The co‐occurrence of mt DNA mutations on different oxidative phosphorylation subunits, not detected by haplogroup analysis, affects human longevity and is population specific. Aging cell. 2014 Jun;13(3):401-7.
JX152792.1	U5a1a1+152C!	Denmark	Raule N, Sevini F, Li S, Barbieri A, Tallaro F, Lomartire L, Vianello D, Montesanto A, Moilanen JS, Bezrukov V, Blanché H. The co‐occurrence of mt DNA mutations on different oxidative phosphorylation subunits, not detected by haplogroup analysis, affects human longevity and is population specific. Aging cell. 2014 Jun;13(3):401-7.
JX152796.1	U5a1i	Denmark	Raule N, Sevini F, Li S, Barbieri A, Tallaro F, Lomartire L, Vianello D, Montesanto A, Moilanen JS, Bezrukov V, Blanché H. The co‐occurrence of mt DNA mutations on different oxidative phosphorylation subunits, not detected by haplogroup analysis, affects human longevity and is population specific. Aging cell. 2014 Jun;13(3):401-7.
JX152806.1	U5a2c1	Denmark	Raule N, Sevini F, Li S, Barbieri A, Tallaro F, Lomartire L, Vianello D, Montesanto A, Moilanen JS, Bezrukov V, Blanché H. The co‐occurrence of mt DNA mutations on different oxidative phosphorylation subunits, not detected by haplogroup analysis, affects human longevity and is population specific. Aging cell. 2014 Jun;13(3):401-7.
JX152809.1	U5a1a1+152C!	Denmark	Raule N, Sevini F, Li S, Barbieri A, Tallaro F, Lomartire L, Vianello D, Montesanto A, Moilanen JS, Bezrukov V, Blanché H. The co‐occurrence of mt DNA mutations on different oxidative phosphorylation subunits, not detected by haplogroup analysis, affects human longevity and is population specific. Aging cell. 2014 Jun;13(3):401-7.
JX152822.1	U5a1a1d	Denmark	Raule N, Sevini F, Li S, Barbieri A, Tallaro F, Lomartire L, Vianello D, Montesanto A, Moilanen JS, Bezrukov V, Blanché H. The co‐occurrence of mt DNA mutations on different oxidative phosphorylation subunits, not detected by haplogroup analysis, affects human longevity and is population specific. Aging cell. 2014 Jun;13(3):401-7.
JX152829.1	U5b2a2b	Denmark	Raule N, Sevini F, Li S, Barbieri A, Tallaro F, Lomartire L, Vianello D, Montesanto A, Moilanen JS, Bezrukov V, Blanché H. The co‐occurrence of mt DNA mutations on different oxidative phosphorylation subunits, not detected by haplogroup analysis, affects human longevity and is population specific. Aging cell. 2014 Jun;13(3):401-7.
JX152838.1	U5a2a1	Denmark	Raule N, Sevini F, Li S, Barbieri A, Tallaro F, Lomartire L, Vianello D, Montesanto A, Moilanen JS, Bezrukov V, Blanché H. The co‐occurrence of mt DNA mutations on different oxidative phosphorylation subunits, not detected by haplogroup analysis, affects human longevity and is population specific. Aging cell. 2014 Jun;13(3):401-7.
JX152891.1	U5b2b4a	Denmark	Raule N, Sevini F, Li S, Barbieri A, Tallaro F, Lomartire L, Vianello D, Montesanto A, Moilanen JS, Bezrukov V, Blanché H. The co‐occurrence of mt DNA mutations on different oxidative phosphorylation subunits, not detected by haplogroup analysis, affects human longevity and is population specific. Aging cell. 2014 Jun;13(3):401-7.
JX152920.1	U5a2a1+152C!	Denmark	Raule N, Sevini F, Li S, Barbieri A, Tallaro F, Lomartire L, Vianello D, Montesanto A, Moilanen JS, Bezrukov V, Blanché H. The co‐occurrence of mt DNA mutations on different oxidative phosphorylation subunits, not detected by haplogroup analysis, affects human longevity and is population specific. Aging cell. 2014 Jun;13(3):401-7.
JX152921.1	U5a2a1+152C!	Denmark	Raule N, Sevini F, Li S, Barbieri A, Tallaro F, Lomartire L, Vianello D, Montesanto A, Moilanen JS, Bezrukov V, Blanché H. The co‐occurrence of mt DNA mutations on different oxidative phosphorylation subunits, not detected by haplogroup analysis, affects human longevity and is population specific. Aging cell. 2014 Jun;13(3):401-7.
JX152954.1	U5a1c2a1	Denmark	Raule N, Sevini F, Li S, Barbieri A, Tallaro F, Lomartire L, Vianello D, Montesanto A, Moilanen JS, Bezrukov V, Blanché H. The co‐occurrence of mt DNA mutations on different oxidative phosphorylation subunits, not detected by haplogroup analysis, affects human longevity and is population specific. Aging cell. 2014 Jun;13(3):401-7.
JX152955.1	U5a1c2a1	Denmark	Raule N, Sevini F, Li S, Barbieri A, Tallaro F, Lomartire L, Vianello D, Montesanto A, Moilanen JS, Bezrukov V, Blanché H. The co‐occurrence of mt DNA mutations on different oxidative phosphorylation subunits, not detected by haplogroup analysis, affects human longevity and is population specific. Aging cell. 2014 Jun;13(3):401-7.
JX152958.1	U5a1c2a1	Denmark	Raule N, Sevini F, Li S, Barbieri A, Tallaro F, Lomartire L, Vianello D, Montesanto A, Moilanen JS, Bezrukov V, Blanché H. The co‐occurrence of mt DNA mutations on different oxidative phosphorylation subunits, not detected by haplogroup analysis, affects human longevity and is population specific. Aging cell. 2014 Jun;13(3):401-7.
JX152967.1	U5b1b1a	Finland	Raule N, Sevini F, Li S, Barbieri A, Tallaro F, Lomartire L, Vianello D, Montesanto A, Moilanen JS, Bezrukov V, Blanché H. The co‐occurrence of mt DNA mutations on different oxidative phosphorylation subunits, not detected by haplogroup analysis, affects human longevity and is population specific. Aging cell. 2014 Jun;13(3):401-7.
JX152975.1	U5b1e1	Finland	Raule N, Sevini F, Li S, Barbieri A, Tallaro F, Lomartire L, Vianello D, Montesanto A, Moilanen JS, Bezrukov V, Blanché H. The co‐occurrence of mt DNA mutations on different oxidative phosphorylation subunits, not detected by haplogroup analysis, affects human longevity and is population specific. Aging cell. 2014 Jun;13(3):401-7.
JX152979.1	U5b2a5a	Finland	Raule N, Sevini F, Li S, Barbieri A, Tallaro F, Lomartire L, Vianello D, Montesanto A, Moilanen JS, Bezrukov V, Blanché H. The co‐occurrence of mt DNA mutations on different oxidative phosphorylation subunits, not detected by haplogroup analysis, affects human longevity and is population specific. Aging cell. 2014 Jun;13(3):401-7.
JX152982.1	U5b1b2b	Finland	Raule N, Sevini F, Li S, Barbieri A, Tallaro F, Lomartire L, Vianello D, Montesanto A, Moilanen JS, Bezrukov V, Blanché H. The co‐occurrence of mt DNA mutations on different oxidative phosphorylation subunits, not detected by haplogroup analysis, affects human longevity and is population specific. Aging cell. 2014 Jun;13(3):401-7.
JX153018.1	U5a2+16294T	Italy	Raule N, Sevini F, Li S, Barbieri A, Tallaro F, Lomartire L, Vianello D, Montesanto A, Moilanen JS, Bezrukov V, Blanché H. The co‐occurrence of mt DNA mutations on different oxidative phosphorylation subunits, not detected by haplogroup analysis, affects human longevity and is population specific. Aging cell. 2014 Jun;13(3):401-7.
JX153076.1	U5b2b5	Italy	Raule N, Sevini F, Li S, Barbieri A, Tallaro F, Lomartire L, Vianello D, Montesanto A, Moilanen JS, Bezrukov V, Blanché H. The co‐occurrence of mt DNA mutations on different oxidative phosphorylation subunits, not detected by haplogroup analysis, affects human longevity and is population specific. Aging cell. 2014 Jun;13(3):401-7.
JX153079.1	U5b1b1a1a	Finland	Raule N, Sevini F, Li S, Barbieri A, Tallaro F, Lomartire L, Vianello D, Montesanto A, Moilanen JS, Bezrukov V, Blanché H. The co‐occurrence of mt DNA mutations on different oxidative phosphorylation subunits, not detected by haplogroup analysis, affects human longevity and is population specific. Aging cell. 2014 Jun;13(3):401-7.
JX153103.1	U5b1+16189!	Italy	Raule N, Sevini F, Li S, Barbieri A, Tallaro F, Lomartire L, Vianello D, Montesanto A, Moilanen JS, Bezrukov V, Blanché H. The co‐occurrence of mt DNA mutations on different oxidative phosphorylation subunits, not detected by haplogroup analysis, affects human longevity and is population specific. Aging cell. 2014 Jun;13(3):401-7.
JX153104.1	U5a2d	Italy	Raule N, Sevini F, Li S, Barbieri A, Tallaro F, Lomartire L, Vianello D, Montesanto A, Moilanen JS, Bezrukov V, Blanché H. The co‐occurrence of mt DNA mutations on different oxidative phosphorylation subunits, not detected by haplogroup analysis, affects human longevity and is population specific. Aging cell. 2014 Jun;13(3):401-7.
JX153131.1	U5a1a1+152C!	Denmark	Raule N, Sevini F, Li S, Barbieri A, Tallaro F, Lomartire L, Vianello D, Montesanto A, Moilanen JS, Bezrukov V, Blanché H. The co‐occurrence of mt DNA mutations on different oxidative phosphorylation subunits, not detected by haplogroup analysis, affects human longevity and is population specific. Aging cell. 2014 Jun;13(3):401-7.
JX153147.1	U5b2a3a	Denmark	Raule N, Sevini F, Li S, Barbieri A, Tallaro F, Lomartire L, Vianello D, Montesanto A, Moilanen JS, Bezrukov V, Blanché H. The co‐occurrence of mt DNA mutations on different oxidative phosphorylation subunits, not detected by haplogroup analysis, affects human longevity and is population specific. Aging cell. 2014 Jun;13(3):401-7.
JX153152.1	U5b2b4a	Denmark	Raule N, Sevini F, Li S, Barbieri A, Tallaro F, Lomartire L, Vianello D, Montesanto A, Moilanen JS, Bezrukov V, Blanché H. The co‐occurrence of mt DNA mutations on different oxidative phosphorylation subunits, not detected by haplogroup analysis, affects human longevity and is population specific. Aging cell. 2014 Jun;13(3):401-7.
JX153169.1	U5a1b1d1	Denmark	Raule N, Sevini F, Li S, Barbieri A, Tallaro F, Lomartire L, Vianello D, Montesanto A, Moilanen JS, Bezrukov V, Blanché H. The co‐occurrence of mt DNA mutations on different oxidative phosphorylation subunits, not detected by haplogroup analysis, affects human longevity and is population specific. Aging cell. 2014 Jun;13(3):401-7.
JX153170.1	U5b1b1a3	Finland	Raule N, Sevini F, Li S, Barbieri A, Tallaro F, Lomartire L, Vianello D, Montesanto A, Moilanen JS, Bezrukov V, Blanché H. The co‐occurrence of mt DNA mutations on different oxidative phosphorylation subunits, not detected by haplogroup analysis, affects human longevity and is population specific. Aging cell. 2014 Jun;13(3):401-7.
JX153171.1	U5a2d1a	Finland	Raule N, Sevini F, Li S, Barbieri A, Tallaro F, Lomartire L, Vianello D, Montesanto A, Moilanen JS, Bezrukov V, Blanché H. The co‐occurrence of mt DNA mutations on different oxidative phosphorylation subunits, not detected by haplogroup analysis, affects human longevity and is population specific. Aging cell. 2014 Jun;13(3):401-7.
JX153184.1	U5b1b2a	Finland	Raule N, Sevini F, Li S, Barbieri A, Tallaro F, Lomartire L, Vianello D, Montesanto A, Moilanen JS, Bezrukov V, Blanché H. The co‐occurrence of mt DNA mutations on different oxidative phosphorylation subunits, not detected by haplogroup analysis, affects human longevity and is population specific. Aging cell. 2014 Jun;13(3):401-7.
JX153190.1	U5b1b1a1a	Finland	Raule N, Sevini F, Li S, Barbieri A, Tallaro F, Lomartire L, Vianello D, Montesanto A, Moilanen JS, Bezrukov V, Blanché H. The co‐occurrence of mt DNA mutations on different oxidative phosphorylation subunits, not detected by haplogroup analysis, affects human longevity and is population specific. Aging cell. 2014 Jun;13(3):401-7.
JX153195.1	U5b1b1a	Finland	Raule N, Sevini F, Li S, Barbieri A, Tallaro F, Lomartire L, Vianello D, Montesanto A, Moilanen JS, Bezrukov V, Blanché H. The co‐occurrence of mt DNA mutations on different oxidative phosphorylation subunits, not detected by haplogroup analysis, affects human longevity and is population specific. Aging cell. 2014 Jun;13(3):401-7.
JX153196.1	U5a1b1h	Finland	Raule N, Sevini F, Li S, Barbieri A, Tallaro F, Lomartire L, Vianello D, Montesanto A, Moilanen JS, Bezrukov V, Blanché H. The co‐occurrence of mt DNA mutations on different oxidative phosphorylation subunits, not detected by haplogroup analysis, affects human longevity and is population specific. Aging cell. 2014 Jun;13(3):401-7.
JX153197.1	U5b1b1a	Finland	Raule N, Sevini F, Li S, Barbieri A, Tallaro F, Lomartire L, Vianello D, Montesanto A, Moilanen JS, Bezrukov V, Blanché H. The co‐occurrence of mt DNA mutations on different oxidative phosphorylation subunits, not detected by haplogroup analysis, affects human longevity and is population specific. Aging cell. 2014 Jun;13(3):401-7.
JX153214.1	U5a2a1a	Finland	Raule N, Sevini F, Li S, Barbieri A, Tallaro F, Lomartire L, Vianello D, Montesanto A, Moilanen JS, Bezrukov V, Blanché H. The co‐occurrence of mt DNA mutations on different oxidative phosphorylation subunits, not detected by haplogroup analysis, affects human longevity and is population specific. Aging cell. 2014 Jun;13(3):401-7.
JX153215.1	U5a2a1a	Finland	Raule N, Sevini F, Li S, Barbieri A, Tallaro F, Lomartire L, Vianello D, Montesanto A, Moilanen JS, Bezrukov V, Blanché H. The co‐occurrence of mt DNA mutations on different oxidative phosphorylation subunits, not detected by haplogroup analysis, affects human longevity and is population specific. Aging cell. 2014 Jun;13(3):401-7.
JX153217.1	U5a1a1h	Finland	Raule N, Sevini F, Li S, Barbieri A, Tallaro F, Lomartire L, Vianello D, Montesanto A, Moilanen JS, Bezrukov V, Blanché H. The co‐occurrence of mt DNA mutations on different oxidative phosphorylation subunits, not detected by haplogroup analysis, affects human longevity and is population specific. Aging cell. 2014 Jun;13(3):401-7.
JX153220.1	U5b1b2b	Finland	Raule N, Sevini F, Li S, Barbieri A, Tallaro F, Lomartire L, Vianello D, Montesanto A, Moilanen JS, Bezrukov V, Blanché H. The co‐occurrence of mt DNA mutations on different oxidative phosphorylation subunits, not detected by haplogroup analysis, affects human longevity and is population specific. Aging cell. 2014 Jun;13(3):401-7.
JX153225.1	U5a2a2a	Finland	Raule N, Sevini F, Li S, Barbieri A, Tallaro F, Lomartire L, Vianello D, Montesanto A, Moilanen JS, Bezrukov V, Blanché H. The co‐occurrence of mt DNA mutations on different oxidative phosphorylation subunits, not detected by haplogroup analysis, affects human longevity and is population specific. Aging cell. 2014 Jun;13(3):401-7.
JX153226.1	U5a1b	Finland	Raule N, Sevini F, Li S, Barbieri A, Tallaro F, Lomartire L, Vianello D, Montesanto A, Moilanen JS, Bezrukov V, Blanché H. The co‐occurrence of mt DNA mutations on different oxidative phosphorylation subunits, not detected by haplogroup analysis, affects human longevity and is population specific. Aging cell. 2014 Jun;13(3):401-7.
JX153227.1	U5a1b1h	Finland	Raule N, Sevini F, Li S, Barbieri A, Tallaro F, Lomartire L, Vianello D, Montesanto A, Moilanen JS, Bezrukov V, Blanché H. The co‐occurrence of mt DNA mutations on different oxidative phosphorylation subunits, not detected by haplogroup analysis, affects human longevity and is population specific. Aging cell. 2014 Jun;13(3):401-7.
JX153238.1	U5a1b1h	Finland	Raule N, Sevini F, Li S, Barbieri A, Tallaro F, Lomartire L, Vianello D, Montesanto A, Moilanen JS, Bezrukov V, Blanché H. The co‐occurrence of mt DNA mutations on different oxidative phosphorylation subunits, not detected by haplogroup analysis, affects human longevity and is population specific. Aging cell. 2014 Jun;13(3):401-7.
JX153251.1	U5b1b2	Finland	Raule N, Sevini F, Li S, Barbieri A, Tallaro F, Lomartire L, Vianello D, Montesanto A, Moilanen JS, Bezrukov V, Blanché H. The co‐occurrence of mt DNA mutations on different oxidative phosphorylation subunits, not detected by haplogroup analysis, affects human longevity and is population specific. Aging cell. 2014 Jun;13(3):401-7.
JX153252.1	U5a1b1c1	Finland	Raule N, Sevini F, Li S, Barbieri A, Tallaro F, Lomartire L, Vianello D, Montesanto A, Moilanen JS, Bezrukov V, Blanché H. The co‐occurrence of mt DNA mutations on different oxidative phosphorylation subunits, not detected by haplogroup analysis, affects human longevity and is population specific. Aging cell. 2014 Jun;13(3):401-7.
JX153265.1	U5b1b1a1b	Finland	Raule N, Sevini F, Li S, Barbieri A, Tallaro F, Lomartire L, Vianello D, Montesanto A, Moilanen JS, Bezrukov V, Blanché H. The co‐occurrence of mt DNA mutations on different oxidative phosphorylation subunits, not detected by haplogroup analysis, affects human longevity and is population specific. Aging cell. 2014 Jun;13(3):401-7.
JX153282.1	U5a1a1i	Italy	Raule N, Sevini F, Li S, Barbieri A, Tallaro F, Lomartire L, Vianello D, Montesanto A, Moilanen JS, Bezrukov V, Blanché H. The co‐occurrence of mt DNA mutations on different oxidative phosphorylation subunits, not detected by haplogroup analysis, affects human longevity and is population specific. Aging cell. 2014 Jun;13(3):401-7.
JX153290.1	U5a1f2	Denmark	Raule N, Sevini F, Li S, Barbieri A, Tallaro F, Lomartire L, Vianello D, Montesanto A, Moilanen JS, Bezrukov V, Blanché H. The co‐occurrence of mt DNA mutations on different oxidative phosphorylation subunits, not detected by haplogroup analysis, affects human longevity and is population specific. Aging cell. 2014 Jun;13(3):401-7.
JX153303.1	U5b1d1a	Denmark	Raule N, Sevini F, Li S, Barbieri A, Tallaro F, Lomartire L, Vianello D, Montesanto A, Moilanen JS, Bezrukov V, Blanché H. The co‐occurrence of mt DNA mutations on different oxidative phosphorylation subunits, not detected by haplogroup analysis, affects human longevity and is population specific. Aging cell. 2014 Jun;13(3):401-7.
JX153340.1	U5a1c2a1	Denmark	Raule N, Sevini F, Li S, Barbieri A, Tallaro F, Lomartire L, Vianello D, Montesanto A, Moilanen JS, Bezrukov V, Blanché H. The co‐occurrence of mt DNA mutations on different oxidative phosphorylation subunits, not detected by haplogroup analysis, affects human longevity and is population specific. Aging cell. 2014 Jun;13(3):401-7.
JX153363.1	U5a2b1a	Denmark	Raule N, Sevini F, Li S, Barbieri A, Tallaro F, Lomartire L, Vianello D, Montesanto A, Moilanen JS, Bezrukov V, Blanché H. The co‐occurrence of mt DNA mutations on different oxidative phosphorylation subunits, not detected by haplogroup analysis, affects human longevity and is population specific. Aging cell. 2014 Jun;13(3):401-7.
JX153375.1	U5a1b	Denmark	Raule N, Sevini F, Li S, Barbieri A, Tallaro F, Lomartire L, Vianello D, Montesanto A, Moilanen JS, Bezrukov V, Blanché H. The co‐occurrence of mt DNA mutations on different oxidative phosphorylation subunits, not detected by haplogroup analysis, affects human longevity and is population specific. Aging cell. 2014 Jun;13(3):401-7.
JX153407.1	U5b3h	Denmark	Raule N, Sevini F, Li S, Barbieri A, Tallaro F, Lomartire L, Vianello D, Montesanto A, Moilanen JS, Bezrukov V, Blanché H. The co‐occurrence of mt DNA mutations on different oxidative phosphorylation subunits, not detected by haplogroup analysis, affects human longevity and is population specific. Aging cell. 2014 Jun;13(3):401-7.
JX153434.1	U5b2a1a1	Denmark	Raule N, Sevini F, Li S, Barbieri A, Tallaro F, Lomartire L, Vianello D, Montesanto A, Moilanen JS, Bezrukov V, Blanché H. The co‐occurrence of mt DNA mutations on different oxidative phosphorylation subunits, not detected by haplogroup analysis, affects human longevity and is population specific. Aging cell. 2014 Jun;13(3):401-7.
JX153436.1	U5a1g	Denmark	Raule N, Sevini F, Li S, Barbieri A, Tallaro F, Lomartire L, Vianello D, Montesanto A, Moilanen JS, Bezrukov V, Blanché H. The co‐occurrence of mt DNA mutations on different oxidative phosphorylation subunits, not detected by haplogroup analysis, affects human longevity and is population specific. Aging cell. 2014 Jun;13(3):401-7.
JX153519.1	U5a1h	Denmark	Raule N, Sevini F, Li S, Barbieri A, Tallaro F, Lomartire L, Vianello D, Montesanto A, Moilanen JS, Bezrukov V, Blanché H. The co‐occurrence of mt DNA mutations on different oxidative phosphorylation subunits, not detected by haplogroup analysis, affects human longevity and is population specific. Aging cell. 2014 Jun;13(3):401-7.
JX153557.1	U5b1b1a1a1	Finland	Raule N, Sevini F, Li S, Barbieri A, Tallaro F, Lomartire L, Vianello D, Montesanto A, Moilanen JS, Bezrukov V, Blanché H. The co‐occurrence of mt DNA mutations on different oxidative phosphorylation subunits, not detected by haplogroup analysis, affects human longevity and is population specific. Aging cell. 2014 Jun;13(3):401-7.
JX153562.1	U5a2a1a	Finland	Raule N, Sevini F, Li S, Barbieri A, Tallaro F, Lomartire L, Vianello D, Montesanto A, Moilanen JS, Bezrukov V, Blanché H. The co‐occurrence of mt DNA mutations on different oxidative phosphorylation subunits, not detected by haplogroup analysis, affects human longevity and is population specific. Aging cell. 2014 Jun;13(3):401-7.
JX153565.1	U5b2a5a	Finland	Raule N, Sevini F, Li S, Barbieri A, Tallaro F, Lomartire L, Vianello D, Montesanto A, Moilanen JS, Bezrukov V, Blanché H. The co‐occurrence of mt DNA mutations on different oxidative phosphorylation subunits, not detected by haplogroup analysis, affects human longevity and is population specific. Aging cell. 2014 Jun;13(3):401-7.
JX153566.1	U5a2a1a	Finland	Raule N, Sevini F, Li S, Barbieri A, Tallaro F, Lomartire L, Vianello D, Montesanto A, Moilanen JS, Bezrukov V, Blanché H. The co‐occurrence of mt DNA mutations on different oxidative phosphorylation subunits, not detected by haplogroup analysis, affects human longevity and is population specific. Aging cell. 2014 Jun;13(3):401-7.
JX153572.1	U5a2a2a	Finland	Raule N, Sevini F, Li S, Barbieri A, Tallaro F, Lomartire L, Vianello D, Montesanto A, Moilanen JS, Bezrukov V, Blanché H. The co‐occurrence of mt DNA mutations on different oxidative phosphorylation subunits, not detected by haplogroup analysis, affects human longevity and is population specific. Aging cell. 2014 Jun;13(3):401-7.
JX153578.1	U5b1b1a	Finland	Raule N, Sevini F, Li S, Barbieri A, Tallaro F, Lomartire L, Vianello D, Montesanto A, Moilanen JS, Bezrukov V, Blanché H. The co‐occurrence of mt DNA mutations on different oxidative phosphorylation subunits, not detected by haplogroup analysis, affects human longevity and is population specific. Aging cell. 2014 Jun;13(3):401-7.
JX153579.1	U5b1b1a	Finland	Raule N, Sevini F, Li S, Barbieri A, Tallaro F, Lomartire L, Vianello D, Montesanto A, Moilanen JS, Bezrukov V, Blanché H. The co‐occurrence of mt DNA mutations on different oxidative phosphorylation subunits, not detected by haplogroup analysis, affects human longevity and is population specific. Aging cell. 2014 Jun;13(3):401-7.
JX153580.1	U5a2b3a	Finland	Raule N, Sevini F, Li S, Barbieri A, Tallaro F, Lomartire L, Vianello D, Montesanto A, Moilanen JS, Bezrukov V, Blanché H. The co‐occurrence of mt DNA mutations on different oxidative phosphorylation subunits, not detected by haplogroup analysis, affects human longevity and is population specific. Aging cell. 2014 Jun;13(3):401-7.
JX153585.1	U5b1b2a	Finland	Raule N, Sevini F, Li S, Barbieri A, Tallaro F, Lomartire L, Vianello D, Montesanto A, Moilanen JS, Bezrukov V, Blanché H. The co‐occurrence of mt DNA mutations on different oxidative phosphorylation subunits, not detected by haplogroup analysis, affects human longevity and is population specific. Aging cell. 2014 Jun;13(3):401-7.
JX153595.1	U5b2a1a1	Finland	Raule N, Sevini F, Li S, Barbieri A, Tallaro F, Lomartire L, Vianello D, Montesanto A, Moilanen JS, Bezrukov V, Blanché H. The co‐occurrence of mt DNA mutations on different oxidative phosphorylation subunits, not detected by haplogroup analysis, affects human longevity and is population specific. Aging cell. 2014 Jun;13(3):401-7.
JX153598.1	U5b1b1a1a1	Finland	Raule N, Sevini F, Li S, Barbieri A, Tallaro F, Lomartire L, Vianello D, Montesanto A, Moilanen JS, Bezrukov V, Blanché H. The co‐occurrence of mt DNA mutations on different oxidative phosphorylation subunits, not detected by haplogroup analysis, affects human longevity and is population specific. Aging cell. 2014 Jun;13(3):401-7.
JX153602.1	U5b1b1a	Finland	Raule N, Sevini F, Li S, Barbieri A, Tallaro F, Lomartire L, Vianello D, Montesanto A, Moilanen JS, Bezrukov V, Blanché H. The co‐occurrence of mt DNA mutations on different oxidative phosphorylation subunits, not detected by haplogroup analysis, affects human longevity and is population specific. Aging cell. 2014 Jun;13(3):401-7.
JX153605.1	U5b1b1a	Finland	Raule N, Sevini F, Li S, Barbieri A, Tallaro F, Lomartire L, Vianello D, Montesanto A, Moilanen JS, Bezrukov V, Blanché H. The co‐occurrence of mt DNA mutations on different oxidative phosphorylation subunits, not detected by haplogroup analysis, affects human longevity and is population specific. Aging cell. 2014 Jun;13(3):401-7.
JX153606.1	U5a1b1h	Finland	Raule N, Sevini F, Li S, Barbieri A, Tallaro F, Lomartire L, Vianello D, Montesanto A, Moilanen JS, Bezrukov V, Blanché H. The co‐occurrence of mt DNA mutations on different oxidative phosphorylation subunits, not detected by haplogroup analysis, affects human longevity and is population specific. Aging cell. 2014 Jun;13(3):401-7.
JX153609.1	U5b1b1a1a	Finland	Raule N, Sevini F, Li S, Barbieri A, Tallaro F, Lomartire L, Vianello D, Montesanto A, Moilanen JS, Bezrukov V, Blanché H. The co‐occurrence of mt DNA mutations on different oxidative phosphorylation subunits, not detected by haplogroup analysis, affects human longevity and is population specific. Aging cell. 2014 Jun;13(3):401-7.
JX153622.1	U5a1b3a1	Finland	Raule N, Sevini F, Li S, Barbieri A, Tallaro F, Lomartire L, Vianello D, Montesanto A, Moilanen JS, Bezrukov V, Blanché H. The co‐occurrence of mt DNA mutations on different oxidative phosphorylation subunits, not detected by haplogroup analysis, affects human longevity and is population specific. Aging cell. 2014 Jun;13(3):401-7.
JX153626.1	U5a1b1h	Finland	Raule N, Sevini F, Li S, Barbieri A, Tallaro F, Lomartire L, Vianello D, Montesanto A, Moilanen JS, Bezrukov V, Blanché H. The co‐occurrence of mt DNA mutations on different oxidative phosphorylation subunits, not detected by haplogroup analysis, affects human longevity and is population specific. Aging cell. 2014 Jun;13(3):401-7.
JX153627.1	U5b1b1a1a	Finland	Raule N, Sevini F, Li S, Barbieri A, Tallaro F, Lomartire L, Vianello D, Montesanto A, Moilanen JS, Bezrukov V, Blanché H. The co‐occurrence of mt DNA mutations on different oxidative phosphorylation subunits, not detected by haplogroup analysis, affects human longevity and is population specific. Aging cell. 2014 Jun;13(3):401-7.
JX153636.1	U5b3h	Denmark	Raule N, Sevini F, Li S, Barbieri A, Tallaro F, Lomartire L, Vianello D, Montesanto A, Moilanen JS, Bezrukov V, Blanché H. The co‐occurrence of mt DNA mutations on different oxidative phosphorylation subunits, not detected by haplogroup analysis, affects human longevity and is population specific. Aging cell. 2014 Jun;13(3):401-7.
JX153647.1	U5a1a2	Denmark	Raule N, Sevini F, Li S, Barbieri A, Tallaro F, Lomartire L, Vianello D, Montesanto A, Moilanen JS, Bezrukov V, Blanché H. The co‐occurrence of mt DNA mutations on different oxidative phosphorylation subunits, not detected by haplogroup analysis, affects human longevity and is population specific. Aging cell. 2014 Jun;13(3):401-7.
JX153651.1	U5a2a1	Denmark	Raule N, Sevini F, Li S, Barbieri A, Tallaro F, Lomartire L, Vianello D, Montesanto A, Moilanen JS, Bezrukov V, Blanché H. The co‐occurrence of mt DNA mutations on different oxidative phosphorylation subunits, not detected by haplogroup analysis, affects human longevity and is population specific. Aging cell. 2014 Jun;13(3):401-7.
JX153655.1	U5a1c2a1	Denmark	Raule N, Sevini F, Li S, Barbieri A, Tallaro F, Lomartire L, Vianello D, Montesanto A, Moilanen JS, Bezrukov V, Blanché H. The co‐occurrence of mt DNA mutations on different oxidative phosphorylation subunits, not detected by haplogroup analysis, affects human longevity and is population specific. Aging cell. 2014 Jun;13(3):401-7.
JX153657.1	U5b2a2a1	Denmark	Raule N, Sevini F, Li S, Barbieri A, Tallaro F, Lomartire L, Vianello D, Montesanto A, Moilanen JS, Bezrukov V, Blanché H. The co‐occurrence of mt DNA mutations on different oxidative phosphorylation subunits, not detected by haplogroup analysis, affects human longevity and is population specific. Aging cell. 2014 Jun;13(3):401-7.
JX153665.1	U5b2a2b	Denmark	Raule N, Sevini F, Li S, Barbieri A, Tallaro F, Lomartire L, Vianello D, Montesanto A, Moilanen JS, Bezrukov V, Blanché H. The co‐occurrence of mt DNA mutations on different oxidative phosphorylation subunits, not detected by haplogroup analysis, affects human longevity and is population specific. Aging cell. 2014 Jun;13(3):401-7.
JX153668.1	U5a1b	Denmark	Raule N, Sevini F, Li S, Barbieri A, Tallaro F, Lomartire L, Vianello D, Montesanto A, Moilanen JS, Bezrukov V, Blanché H. The co‐occurrence of mt DNA mutations on different oxidative phosphorylation subunits, not detected by haplogroup analysis, affects human longevity and is population specific. Aging cell. 2014 Jun;13(3):401-7.
JX153678.1	U5a1a2a1	Denmark	Raule N, Sevini F, Li S, Barbieri A, Tallaro F, Lomartire L, Vianello D, Montesanto A, Moilanen JS, Bezrukov V, Blanché H. The co‐occurrence of mt DNA mutations on different oxidative phosphorylation subunits, not detected by haplogroup analysis, affects human longevity and is population specific. Aging cell. 2014 Jun;13(3):401-7.
JX153680.1	U5a2c4	Denmark	Raule N, Sevini F, Li S, Barbieri A, Tallaro F, Lomartire L, Vianello D, Montesanto A, Moilanen JS, Bezrukov V, Blanché H. The co‐occurrence of mt DNA mutations on different oxidative phosphorylation subunits, not detected by haplogroup analysis, affects human longevity and is population specific. Aging cell. 2014 Jun;13(3):401-7.
JX153697.1	U5b3b2	Denmark	Raule N, Sevini F, Li S, Barbieri A, Tallaro F, Lomartire L, Vianello D, Montesanto A, Moilanen JS, Bezrukov V, Blanché H. The co‐occurrence of mt DNA mutations on different oxidative phosphorylation subunits, not detected by haplogroup analysis, affects human longevity and is population specific. Aging cell. 2014 Jun;13(3):401-7.
JX153721.1	U5a1c2a1	Denmark	Raule N, Sevini F, Li S, Barbieri A, Tallaro F, Lomartire L, Vianello D, Montesanto A, Moilanen JS, Bezrukov V, Blanché H. The co‐occurrence of mt DNA mutations on different oxidative phosphorylation subunits, not detected by haplogroup analysis, affects human longevity and is population specific. Aging cell. 2014 Jun;13(3):401-7.
JX153722.1	U5a1a1+152C!	Denmark	Raule N, Sevini F, Li S, Barbieri A, Tallaro F, Lomartire L, Vianello D, Montesanto A, Moilanen JS, Bezrukov V, Blanché H. The co‐occurrence of mt DNA mutations on different oxidative phosphorylation subunits, not detected by haplogroup analysis, affects human longevity and is population specific. Aging cell. 2014 Jun;13(3):401-7.
JX153731.1	U5a2a2a	Denmark	Raule N, Sevini F, Li S, Barbieri A, Tallaro F, Lomartire L, Vianello D, Montesanto A, Moilanen JS, Bezrukov V, Blanché H. The co‐occurrence of mt DNA mutations on different oxidative phosphorylation subunits, not detected by haplogroup analysis, affects human longevity and is population specific. Aging cell. 2014 Jun;13(3):401-7.
JX153751.1	U5b2a1a1	Denmark	Raule N, Sevini F, Li S, Barbieri A, Tallaro F, Lomartire L, Vianello D, Montesanto A, Moilanen JS, Bezrukov V, Blanché H. The co‐occurrence of mt DNA mutations on different oxidative phosphorylation subunits, not detected by haplogroup analysis, affects human longevity and is population specific. Aging cell. 2014 Jun;13(3):401-7.
JX153762.1	U5a1a1+152C!	Denmark	Raule N, Sevini F, Li S, Barbieri A, Tallaro F, Lomartire L, Vianello D, Montesanto A, Moilanen JS, Bezrukov V, Blanché H. The co‐occurrence of mt DNA mutations on different oxidative phosphorylation subunits, not detected by haplogroup analysis, affects human longevity and is population specific. Aging cell. 2014 Jun;13(3):401-7.
JX153770.1	U5a1b1e	Denmark	Raule N, Sevini F, Li S, Barbieri A, Tallaro F, Lomartire L, Vianello D, Montesanto A, Moilanen JS, Bezrukov V, Blanché H. The co‐occurrence of mt DNA mutations on different oxidative phosphorylation subunits, not detected by haplogroup analysis, affects human longevity and is population specific. Aging cell. 2014 Jun;13(3):401-7.
JX153779.1	U5a1a1	Denmark	Raule N, Sevini F, Li S, Barbieri A, Tallaro F, Lomartire L, Vianello D, Montesanto A, Moilanen JS, Bezrukov V, Blanché H. The co‐occurrence of mt DNA mutations on different oxidative phosphorylation subunits, not detected by haplogroup analysis, affects human longevity and is population specific. Aging cell. 2014 Jun;13(3):401-7.
JX153799.1	U5a1b3	Denmark	Raule N, Sevini F, Li S, Barbieri A, Tallaro F, Lomartire L, Vianello D, Montesanto A, Moilanen JS, Bezrukov V, Blanché H. The co‐occurrence of mt DNA mutations on different oxidative phosphorylation subunits, not detected by haplogroup analysis, affects human longevity and is population specific. Aging cell. 2014 Jun;13(3):401-7.
JX153802.1	U5a1a1+152C!	Denmark	Raule N, Sevini F, Li S, Barbieri A, Tallaro F, Lomartire L, Vianello D, Montesanto A, Moilanen JS, Bezrukov V, Blanché H. The co‐occurrence of mt DNA mutations on different oxidative phosphorylation subunits, not detected by haplogroup analysis, affects human longevity and is population specific. Aging cell. 2014 Jun;13(3):401-7.
JX153815.1	U5b1e1	Finland	Raule N, Sevini F, Li S, Barbieri A, Tallaro F, Lomartire L, Vianello D, Montesanto A, Moilanen JS, Bezrukov V, Blanché H. The co‐occurrence of mt DNA mutations on different oxidative phosphorylation subunits, not detected by haplogroup analysis, affects human longevity and is population specific. Aging cell. 2014 Jun;13(3):401-7.
JX153824.1	U5b1e1	Finland	Raule N, Sevini F, Li S, Barbieri A, Tallaro F, Lomartire L, Vianello D, Montesanto A, Moilanen JS, Bezrukov V, Blanché H. The co‐occurrence of mt DNA mutations on different oxidative phosphorylation subunits, not detected by haplogroup analysis, affects human longevity and is population specific. Aging cell. 2014 Jun;13(3):401-7.
JX153826.1	U5b1e1	Finland	Raule N, Sevini F, Li S, Barbieri A, Tallaro F, Lomartire L, Vianello D, Montesanto A, Moilanen JS, Bezrukov V, Blanché H. The co‐occurrence of mt DNA mutations on different oxidative phosphorylation subunits, not detected by haplogroup analysis, affects human longevity and is population specific. Aging cell. 2014 Jun;13(3):401-7.
JX153853.1	U5a1b1d1	Denmark	Raule N, Sevini F, Li S, Barbieri A, Tallaro F, Lomartire L, Vianello D, Montesanto A, Moilanen JS, Bezrukov V, Blanché H. The co‐occurrence of mt DNA mutations on different oxidative phosphorylation subunits, not detected by haplogroup analysis, affects human longevity and is population specific. Aging cell. 2014 Jun;13(3):401-7.
JX153854.1	U5b1b1a1a1	Finland	Raule N, Sevini F, Li S, Barbieri A, Tallaro F, Lomartire L, Vianello D, Montesanto A, Moilanen JS, Bezrukov V, Blanché H. The co‐occurrence of mt DNA mutations on different oxidative phosphorylation subunits, not detected by haplogroup analysis, affects human longevity and is population specific. Aging cell. 2014 Jun;13(3):401-7.
JX153861.1	U5a2b1a	Denmark	Raule N, Sevini F, Li S, Barbieri A, Tallaro F, Lomartire L, Vianello D, Montesanto A, Moilanen JS, Bezrukov V, Blanché H. The co‐occurrence of mt DNA mutations on different oxidative phosphorylation subunits, not detected by haplogroup analysis, affects human longevity and is population specific. Aging cell. 2014 Jun;13(3):401-7.
JX153863.1	U5a2b4a	Denmark	Raule N, Sevini F, Li S, Barbieri A, Tallaro F, Lomartire L, Vianello D, Montesanto A, Moilanen JS, Bezrukov V, Blanché H. The co‐occurrence of mt DNA mutations on different oxidative phosphorylation subunits, not detected by haplogroup analysis, affects human longevity and is population specific. Aging cell. 2014 Jun;13(3):401-7.
JX153868.1	U5b1e1	Denmark	Raule N, Sevini F, Li S, Barbieri A, Tallaro F, Lomartire L, Vianello D, Montesanto A, Moilanen JS, Bezrukov V, Blanché H. The co‐occurrence of mt DNA mutations on different oxidative phosphorylation subunits, not detected by haplogroup analysis, affects human longevity and is population specific. Aging cell. 2014 Jun;13(3):401-7.
JX153888.1	U5a1a1+152C!	Denmark	Raule N, Sevini F, Li S, Barbieri A, Tallaro F, Lomartire L, Vianello D, Montesanto A, Moilanen JS, Bezrukov V, Blanché H. The co‐occurrence of mt DNA mutations on different oxidative phosphorylation subunits, not detected by haplogroup analysis, affects human longevity and is population specific. Aging cell. 2014 Jun;13(3):401-7.
JX153912.1	U5a1a1d	Denmark	Raule N, Sevini F, Li S, Barbieri A, Tallaro F, Lomartire L, Vianello D, Montesanto A, Moilanen JS, Bezrukov V, Blanché H. The co‐occurrence of mt DNA mutations on different oxidative phosphorylation subunits, not detected by haplogroup analysis, affects human longevity and is population specific. Aging cell. 2014 Jun;13(3):401-7.
JX153938.1	U5a1b4	Denmark	Raule N, Sevini F, Li S, Barbieri A, Tallaro F, Lomartire L, Vianello D, Montesanto A, Moilanen JS, Bezrukov V, Blanché H. The co‐occurrence of mt DNA mutations on different oxidative phosphorylation subunits, not detected by haplogroup analysis, affects human longevity and is population specific. Aging cell. 2014 Jun;13(3):401-7.
JX153955.1	U5b2a2b	Denmark	Raule N, Sevini F, Li S, Barbieri A, Tallaro F, Lomartire L, Vianello D, Montesanto A, Moilanen JS, Bezrukov V, Blanché H. The co‐occurrence of mt DNA mutations on different oxidative phosphorylation subunits, not detected by haplogroup analysis, affects human longevity and is population specific. Aging cell. 2014 Jun;13(3):401-7.
JX153991.1	U5a1b1d1	Denmark	Raule N, Sevini F, Li S, Barbieri A, Tallaro F, Lomartire L, Vianello D, Montesanto A, Moilanen JS, Bezrukov V, Blanché H. The co‐occurrence of mt DNA mutations on different oxidative phosphorylation subunits, not detected by haplogroup analysis, affects human longevity and is population specific. Aging cell. 2014 Jun;13(3):401-7.
JX154011.1	U5a1h	Denmark	Raule N, Sevini F, Li S, Barbieri A, Tallaro F, Lomartire L, Vianello D, Montesanto A, Moilanen JS, Bezrukov V, Blanché H. The co‐occurrence of mt DNA mutations on different oxidative phosphorylation subunits, not detected by haplogroup analysis, affects human longevity and is population specific. Aging cell. 2014 Jun;13(3):401-7.
JX154014.1	U5b3h	Denmark	Raule N, Sevini F, Li S, Barbieri A, Tallaro F, Lomartire L, Vianello D, Montesanto A, Moilanen JS, Bezrukov V, Blanché H. The co‐occurrence of mt DNA mutations on different oxidative phosphorylation subunits, not detected by haplogroup analysis, affects human longevity and is population specific. Aging cell. 2014 Jun;13(3):401-7.
JX154024.1	U5a1a1d1	Denmark	Raule N, Sevini F, Li S, Barbieri A, Tallaro F, Lomartire L, Vianello D, Montesanto A, Moilanen JS, Bezrukov V, Blanché H. The co‐occurrence of mt DNA mutations on different oxidative phosphorylation subunits, not detected by haplogroup analysis, affects human longevity and is population specific. Aging cell. 2014 Jun;13(3):401-7.
JX154045.1	U5b2a6	Denmark	Raule N, Sevini F, Li S, Barbieri A, Tallaro F, Lomartire L, Vianello D, Montesanto A, Moilanen JS, Bezrukov V, Blanché H. The co‐occurrence of mt DNA mutations on different oxidative phosphorylation subunits, not detected by haplogroup analysis, affects human longevity and is population specific. Aging cell. 2014 Jun;13(3):401-7.
JX154060.1	U5b1b1a1a	Finland	Raule N, Sevini F, Li S, Barbieri A, Tallaro F, Lomartire L, Vianello D, Montesanto A, Moilanen JS, Bezrukov V, Blanché H. The co‐occurrence of mt DNA mutations on different oxidative phosphorylation subunits, not detected by haplogroup analysis, affects human longevity and is population specific. Aging cell. 2014 Jun;13(3):401-7.
JX154065.1	U5b1b2	Finland	Raule N, Sevini F, Li S, Barbieri A, Tallaro F, Lomartire L, Vianello D, Montesanto A, Moilanen JS, Bezrukov V, Blanché H. The co‐occurrence of mt DNA mutations on different oxidative phosphorylation subunits, not detected by haplogroup analysis, affects human longevity and is population specific. Aging cell. 2014 Jun;13(3):401-7.
JX171110.1	U5a1a1e	Finland	Soini HK, Moilanen JS, Finnila S, Majamaa K. Mitochondrial DNA sequence variation in Finnish patients with matrilineal diabetes mellitus. BMC Research Notes. 2012 Dec;5(1):1-2.
JX171111.1	U5a2a1a	Finland	Soini HK, Moilanen JS, Finnila S, Majamaa K. Mitochondrial DNA sequence variation in Finnish patients with matrilineal diabetes mellitus. BMC Research Notes. 2012 Dec;5(1):1-2.
JX171112.1	U5a2a1a	Finland	Soini HK, Moilanen JS, Finnila S, Majamaa K. Mitochondrial DNA sequence variation in Finnish patients with matrilineal diabetes mellitus. BMC Research Notes. 2012 Dec;5(1):1-2.
JX171113.1	U5a2a1e	Finland	Soini HK, Moilanen JS, Finnila S, Majamaa K. Mitochondrial DNA sequence variation in Finnish patients with matrilineal diabetes mellitus. BMC Research Notes. 2012 Dec;5(1):1-2.
JX171114.1	U5a1b3a1	Finland	Soini HK, Moilanen JS, Finnila S, Majamaa K. Mitochondrial DNA sequence variation in Finnish patients with matrilineal diabetes mellitus. BMC Research Notes. 2012 Dec;5(1):1-2.
JX171115.1	U5a1b3a1	Finland	Soini HK, Moilanen JS, Finnila S, Majamaa K. Mitochondrial DNA sequence variation in Finnish patients with matrilineal diabetes mellitus. BMC Research Notes. 2012 Dec;5(1):1-2.
JX171116.1	U5b1b2	Finland	Soini HK, Moilanen JS, Finnila S, Majamaa K. Mitochondrial DNA sequence variation in Finnish patients with matrilineal diabetes mellitus. BMC Research Notes. 2012 Dec;5(1):1-2.
JX171117.1	U5b1b1a	Finland	Soini HK, Moilanen JS, Finnila S, Majamaa K. Mitochondrial DNA sequence variation in Finnish patients with matrilineal diabetes mellitus. BMC Research Notes. 2012 Dec;5(1):1-2.
JX171118.1	U5b1b1a2	Finland	Soini HK, Moilanen JS, Finnila S, Majamaa K. Mitochondrial DNA sequence variation in Finnish patients with matrilineal diabetes mellitus. BMC Research Notes. 2012 Dec;5(1):1-2.
JX171119.1	U5b1b1a2	Finland	Soini HK, Moilanen JS, Finnila S, Majamaa K. Mitochondrial DNA sequence variation in Finnish patients with matrilineal diabetes mellitus. BMC Research Notes. 2012 Dec;5(1):1-2.
JX171120.1	U5b1b1a2	Finland	Soini HK, Moilanen JS, Finnila S, Majamaa K. Mitochondrial DNA sequence variation in Finnish patients with matrilineal diabetes mellitus. BMC Research Notes. 2012 Dec;5(1):1-2.
JX171121.1	U5b1b2a	Finland	Soini HK, Moilanen JS, Finnila S, Majamaa K. Mitochondrial DNA sequence variation in Finnish patients with matrilineal diabetes mellitus. BMC Research Notes. 2012 Dec;5(1):1-2.
JX171122.1	U5b1b2	Finland	Soini HK, Moilanen JS, Finnila S, Majamaa K. Mitochondrial DNA sequence variation in Finnish patients with matrilineal diabetes mellitus. BMC Research Notes. 2012 Dec;5(1):1-2.
JX171123.1	U5b1b2	Finland	Soini HK, Moilanen JS, Finnila S, Majamaa K. Mitochondrial DNA sequence variation in Finnish patients with matrilineal diabetes mellitus. BMC Research Notes. 2012 Dec;5(1):1-2.
JX286537.1	U5b1f1a	Germany	Greenspan B. Family Tree DNA - Genealogy by Genetics, Ltd., 1445 North Loop West, Suite 820, Houston, TX 77008, USA
JX441882.1	U5a1a1d	Czech	Greenspan B. Family Tree DNA - Genealogy by Genetics, Ltd., 1445 North Loop West, Suite 820, Houston, TX 77008, USA
KC018458.1	U5a1a2	Denmark	Greenspan B. Family Tree DNA - Genealogy by Genetics, Ltd., 1445 North Loop West, Suite 820, Houston, TX 77008, USA
KC175644.1	U5a1a2a1a	England (UK)	Greenspan B. Family Tree DNA - Genealogy by Genetics, Ltd., 1445 North Loop West, Suite 820, Houston, TX 77008, USA
KC246057.1	U5a2b2	Italy	Greenspan B. Family Tree DNA - Genealogy by Genetics, Ltd., 1445 North Loop West, Suite 820, Houston, TX 77008, USA
KC257387.1	U5a1a1d1	Unknown	Sequeira A, Rollins B, Magnan C, van Oven M, Baldi P, Myers RM, Barchas JD, Schatzberg AF, Watson SJ, Akil H, Bunney WE. Mitochondrial mutations in subjects with psychiatric disorders. PloS one. 2015 May 26;10(5):e0127280.
KC337071.1	U5b2b1a1	Unknown	Greenspan B. Family Tree DNA - Genealogy by Genetics, Ltd., 1445 North Loop West, Suite 820, Houston, TX 77008, USA
KC602499.1	U5a1a2a1a	Sweden	Greenspan B. Family Tree DNA - Genealogy by Genetics, Ltd., 1445 North Loop West, Suite 820, Houston, TX 77008, USA
KC763406.1	U5b1b1a1a	Finland	Soini HK, Moilanen JS, Vilmi-Kerälä T, Finnilä S, Majamaa K. Mitochondrial DNA variant m. 15218A> G in Finnish epilepsy patients who have maternal relatives with epilepsy, sensorineural hearing impairment or diabetes mellitus. BMC Medical Genetics. 2013 Dec;14(1):1-0.
KC763407.1	U5b1b2a	Finland	Soini HK, Moilanen JS, Vilmi-Kerälä T, Finnilä S, Majamaa K. Mitochondrial DNA variant m. 15218A> G in Finnish epilepsy patients who have maternal relatives with epilepsy, sensorineural hearing impairment or diabetes mellitus. BMC Medical Genetics. 2013 Dec;14(1):1-0.
KC763408.1	U5a1b3a1	Finland	Soini HK, Moilanen JS, Vilmi-Kerälä T, Finnilä S, Majamaa K. Mitochondrial DNA variant m. 15218A> G in Finnish epilepsy patients who have maternal relatives with epilepsy, sensorineural hearing impairment or diabetes mellitus. BMC Medical Genetics. 2013 Dec;14(1):1-0.
KC763410.1	U5b1b1a	Finland	Soini HK, Moilanen JS, Vilmi-Kerälä T, Finnilä S, Majamaa K. Mitochondrial DNA variant m. 15218A> G in Finnish epilepsy patients who have maternal relatives with epilepsy, sensorineural hearing impairment or diabetes mellitus. BMC Medical Genetics. 2013 Dec;14(1):1-0.
KC763411.1	U5a	Finland	Soini HK, Moilanen JS, Vilmi-Kerälä T, Finnilä S, Majamaa K. Mitochondrial DNA variant m. 15218A> G in Finnish epilepsy patients who have maternal relatives with epilepsy, sensorineural hearing impairment or diabetes mellitus. BMC Medical Genetics. 2013 Dec;14(1):1-0.
KC763412.1	U5b1b2	Finland	Soini HK, Moilanen JS, Vilmi-Kerälä T, Finnilä S, Majamaa K. Mitochondrial DNA variant m. 15218A> G in Finnish epilepsy patients who have maternal relatives with epilepsy, sensorineural hearing impairment or diabetes mellitus. BMC Medical Genetics. 2013 Dec;14(1):1-0.
KC763413.1	U5b1b1a1	Finland	Soini HK, Moilanen JS, Vilmi-Kerälä T, Finnilä S, Majamaa K. Mitochondrial DNA variant m. 15218A> G in Finnish epilepsy patients who have maternal relatives with epilepsy, sensorineural hearing impairment or diabetes mellitus. BMC Medical Genetics. 2013 Dec;14(1):1-0.
KC763414.1	U5a1b1	Finland	Soini HK, Moilanen JS, Vilmi-Kerälä T, Finnilä S, Majamaa K. Mitochondrial DNA variant m. 15218A> G in Finnish epilepsy patients who have maternal relatives with epilepsy, sensorineural hearing impairment or diabetes mellitus. BMC Medical Genetics. 2013 Dec;14(1):1-0.
KC763415.1	U5a2a1e	Finland	Soini HK, Moilanen JS, Vilmi-Kerälä T, Finnilä S, Majamaa K. Mitochondrial DNA variant m. 15218A> G in Finnish epilepsy patients who have maternal relatives with epilepsy, sensorineural hearing impairment or diabetes mellitus. BMC Medical Genetics. 2013 Dec;14(1):1-0.
KC763416.1	U5b2a1a+16311T!	Finland	Soini HK, Moilanen JS, Vilmi-Kerälä T, Finnilä S, Majamaa K. Mitochondrial DNA variant m. 15218A> G in Finnish epilepsy patients who have maternal relatives with epilepsy, sensorineural hearing impairment or diabetes mellitus. BMC Medical Genetics. 2013 Dec;14(1):1-0.
KC763417.1	U5b1b2	Finland	Soini HK, Moilanen JS, Vilmi-Kerälä T, Finnilä S, Majamaa K. Mitochondrial DNA variant m. 15218A> G in Finnish epilepsy patients who have maternal relatives with epilepsy, sensorineural hearing impairment or diabetes mellitus. BMC Medical Genetics. 2013 Dec;14(1):1-0.
KC763418.1	U5b2a1a1	Finland	Soini HK, Moilanen JS, Vilmi-Kerälä T, Finnilä S, Majamaa K. Mitochondrial DNA variant m. 15218A> G in Finnish epilepsy patients who have maternal relatives with epilepsy, sensorineural hearing impairment or diabetes mellitus. BMC Medical Genetics. 2013 Dec;14(1):1-0.
KC763419.1	U5a1a1+152C!	Finland	Soini HK, Moilanen JS, Vilmi-Kerälä T, Finnilä S, Majamaa K. Mitochondrial DNA variant m. 15218A> G in Finnish epilepsy patients who have maternal relatives with epilepsy, sensorineural hearing impairment or diabetes mellitus. BMC Medical Genetics. 2013 Dec;14(1):1-0.
KC763420.1	U5b1b1a2	Finland	Soini HK, Moilanen JS, Vilmi-Kerälä T, Finnilä S, Majamaa K. Mitochondrial DNA variant m. 15218A> G in Finnish epilepsy patients who have maternal relatives with epilepsy, sensorineural hearing impairment or diabetes mellitus. BMC Medical Genetics. 2013 Dec;14(1):1-0.
KC763421.1	U5a2a1a	Finland	Soini HK, Moilanen JS, Vilmi-Kerälä T, Finnilä S, Majamaa K. Mitochondrial DNA variant m. 15218A> G in Finnish epilepsy patients who have maternal relatives with epilepsy, sensorineural hearing impairment or diabetes mellitus. BMC Medical Genetics. 2013 Dec;14(1):1-0.
KC763422.1	U5b1b1a2	Finland	Soini HK, Moilanen JS, Vilmi-Kerälä T, Finnilä S, Majamaa K. Mitochondrial DNA variant m. 15218A> G in Finnish epilepsy patients who have maternal relatives with epilepsy, sensorineural hearing impairment or diabetes mellitus. BMC Medical Genetics. 2013 Dec;14(1):1-0.
KC763423.1	U5a1b3a1	Finland	Soini HK, Moilanen JS, Vilmi-Kerälä T, Finnilä S, Majamaa K. Mitochondrial DNA variant m. 15218A> G in Finnish epilepsy patients who have maternal relatives with epilepsy, sensorineural hearing impairment or diabetes mellitus. BMC Medical Genetics. 2013 Dec;14(1):1-0.
KC763424.1	U5a1a1+152C!	Finland	Soini HK, Moilanen JS, Vilmi-Kerälä T, Finnilä S, Majamaa K. Mitochondrial DNA variant m. 15218A> G in Finnish epilepsy patients who have maternal relatives with epilepsy, sensorineural hearing impairment or diabetes mellitus. BMC Medical Genetics. 2013 Dec;14(1):1-0.
KC763446.1	U5a1b3a1	Finland	Soini HK, Moilanen JS, Vilmi-Kerälä T, Finnilä S, Majamaa K. Mitochondrial DNA variant m. 15218A> G in Finnish epilepsy patients who have maternal relatives with epilepsy, sensorineural hearing impairment or diabetes mellitus. BMC Medical Genetics. 2013 Dec;14(1):1-0.
KC763450.1	U5b1b2	Finland	Soini HK, Moilanen JS, Vilmi-Kerälä T, Finnilä S, Majamaa K. Mitochondrial DNA variant m. 15218A> G in Finnish epilepsy patients who have maternal relatives with epilepsy, sensorineural hearing impairment or diabetes mellitus. BMC Medical Genetics. 2013 Dec;14(1):1-0.
KC847158.1	U5b2c	Germany	Greenspan B. Family Tree DNA - Genealogy by Genetics, Ltd., 1445 North Loop West, Suite 820, Houston, TX 77008, USA
KC862290.1	U5a1a2a1a	England (UK)	Greenspan B. Family Tree DNA - Genealogy by Genetics, Ltd., 1445 North Loop West, Suite 820, Houston, TX 77008, USA
KC911532.1	U5a1g1	Iran	Derenko M, Malyarchuk B, Bahmanimehr A, Denisova G, Perkova M, Farjadian S, Yepiskoposyan L. Complete mitochondrial DNA diversity in Iranians. PloS one. 2013 Nov 14;8(11):e80673.
KF161078.1	U5a1d2a	Denmark	Li S, Besenbacher S, Li Y, Kristiansen K, Grarup N, Albrechtsen A, Sparsø T, Korneliussen T, Hansen T, Wang J, Nielsen R. Variation and association to diabetes in 2000 full mtDNA sequences mined from an exome study in a Danish population. European Journal of Human Genetics. 2014 Aug;22(8):1040-5.
KF161088.1	U5a2a1	Denmark	Li S, Besenbacher S, Li Y, Kristiansen K, Grarup N, Albrechtsen A, Sparsø T, Korneliussen T, Hansen T, Wang J, Nielsen R. Variation and association to diabetes in 2000 full mtDNA sequences mined from an exome study in a Danish population. European Journal of Human Genetics. 2014 Aug;22(8):1040-5.
KF161091.1	U5b2a1a1	Denmark	Li S, Besenbacher S, Li Y, Kristiansen K, Grarup N, Albrechtsen A, Sparsø T, Korneliussen T, Hansen T, Wang J, Nielsen R. Variation and association to diabetes in 2000 full mtDNA sequences mined from an exome study in a Danish population. European Journal of Human Genetics. 2014 Aug;22(8):1040-5.
KF161103.1	U5a1a1b	Denmark	Li S, Besenbacher S, Li Y, Kristiansen K, Grarup N, Albrechtsen A, Sparsø T, Korneliussen T, Hansen T, Wang J, Nielsen R. Variation and association to diabetes in 2000 full mtDNA sequences mined from an exome study in a Danish population. European Journal of Human Genetics. 2014 Aug;22(8):1040-5.
KF161107.1	U5a1a1c	Denmark	Li S, Besenbacher S, Li Y, Kristiansen K, Grarup N, Albrechtsen A, Sparsø T, Korneliussen T, Hansen T, Wang J, Nielsen R. Variation and association to diabetes in 2000 full mtDNA sequences mined from an exome study in a Danish population. European Journal of Human Genetics. 2014 Aug;22(8):1040-5.
KF161112.1	U5a2a1+152C!	Denmark	Li S, Besenbacher S, Li Y, Kristiansen K, Grarup N, Albrechtsen A, Sparsø T, Korneliussen T, Hansen T, Wang J, Nielsen R. Variation and association to diabetes in 2000 full mtDNA sequences mined from an exome study in a Danish population. European Journal of Human Genetics. 2014 Aug;22(8):1040-5.
KF161115.1	U5b2a2b1	Denmark	Li S, Besenbacher S, Li Y, Kristiansen K, Grarup N, Albrechtsen A, Sparsø T, Korneliussen T, Hansen T, Wang J, Nielsen R. Variation and association to diabetes in 2000 full mtDNA sequences mined from an exome study in a Danish population. European Journal of Human Genetics. 2014 Aug;22(8):1040-5.
KF161125.1	U5b1c2	Denmark	Li S, Besenbacher S, Li Y, Kristiansen K, Grarup N, Albrechtsen A, Sparsø T, Korneliussen T, Hansen T, Wang J, Nielsen R. Variation and association to diabetes in 2000 full mtDNA sequences mined from an exome study in a Danish population. European Journal of Human Genetics. 2014 Aug;22(8):1040-5.
KF161127.1	U5a2c1	Denmark	Li S, Besenbacher S, Li Y, Kristiansen K, Grarup N, Albrechtsen A, Sparsø T, Korneliussen T, Hansen T, Wang J, Nielsen R. Variation and association to diabetes in 2000 full mtDNA sequences mined from an exome study in a Danish population. European Journal of Human Genetics. 2014 Aug;22(8):1040-5.
KF161131.1	U5a1a1	Denmark	Li S, Besenbacher S, Li Y, Kristiansen K, Grarup N, Albrechtsen A, Sparsø T, Korneliussen T, Hansen T, Wang J, Nielsen R. Variation and association to diabetes in 2000 full mtDNA sequences mined from an exome study in a Danish population. European Journal of Human Genetics. 2014 Aug;22(8):1040-5.
KF161156.1	U5a1b1c2	Denmark	Li S, Besenbacher S, Li Y, Kristiansen K, Grarup N, Albrechtsen A, Sparsø T, Korneliussen T, Hansen T, Wang J, Nielsen R. Variation and association to diabetes in 2000 full mtDNA sequences mined from an exome study in a Danish population. European Journal of Human Genetics. 2014 Aug;22(8):1040-5.
KF161162.1	U5a1a1+152C!	Denmark	Li S, Besenbacher S, Li Y, Kristiansen K, Grarup N, Albrechtsen A, Sparsø T, Korneliussen T, Hansen T, Wang J, Nielsen R. Variation and association to diabetes in 2000 full mtDNA sequences mined from an exome study in a Danish population. European Journal of Human Genetics. 2014 Aug;22(8):1040-5.
KF161166.1	U5a1a1	Denmark	Li S, Besenbacher S, Li Y, Kristiansen K, Grarup N, Albrechtsen A, Sparsø T, Korneliussen T, Hansen T, Wang J, Nielsen R. Variation and association to diabetes in 2000 full mtDNA sequences mined from an exome study in a Danish population. European Journal of Human Genetics. 2014 Aug;22(8):1040-5.
KF161187.1	U5a1d2a	Denmark	Li S, Besenbacher S, Li Y, Kristiansen K, Grarup N, Albrechtsen A, Sparsø T, Korneliussen T, Hansen T, Wang J, Nielsen R. Variation and association to diabetes in 2000 full mtDNA sequences mined from an exome study in a Danish population. European Journal of Human Genetics. 2014 Aug;22(8):1040-5.
KF161190.1	U5a1b1e	Denmark	Li S, Besenbacher S, Li Y, Kristiansen K, Grarup N, Albrechtsen A, Sparsø T, Korneliussen T, Hansen T, Wang J, Nielsen R. Variation and association to diabetes in 2000 full mtDNA sequences mined from an exome study in a Danish population. European Journal of Human Genetics. 2014 Aug;22(8):1040-5.
KF161191.1	U5a1a1+152C!	Denmark	Li S, Besenbacher S, Li Y, Kristiansen K, Grarup N, Albrechtsen A, Sparsø T, Korneliussen T, Hansen T, Wang J, Nielsen R. Variation and association to diabetes in 2000 full mtDNA sequences mined from an exome study in a Danish population. European Journal of Human Genetics. 2014 Aug;22(8):1040-5.
KF161196.1	U5a1b1d+16093C	Denmark	Li S, Besenbacher S, Li Y, Kristiansen K, Grarup N, Albrechtsen A, Sparsø T, Korneliussen T, Hansen T, Wang J, Nielsen R. Variation and association to diabetes in 2000 full mtDNA sequences mined from an exome study in a Danish population. European Journal of Human Genetics. 2014 Aug;22(8):1040-5.
KF161206.1	U5a2d1a	Denmark	Li S, Besenbacher S, Li Y, Kristiansen K, Grarup N, Albrechtsen A, Sparsø T, Korneliussen T, Hansen T, Wang J, Nielsen R. Variation and association to diabetes in 2000 full mtDNA sequences mined from an exome study in a Danish population. European Journal of Human Genetics. 2014 Aug;22(8):1040-5.
KF161215.1	U5a1a2a	Denmark	Li S, Besenbacher S, Li Y, Kristiansen K, Grarup N, Albrechtsen A, Sparsø T, Korneliussen T, Hansen T, Wang J, Nielsen R. Variation and association to diabetes in 2000 full mtDNA sequences mined from an exome study in a Danish population. European Journal of Human Genetics. 2014 Aug;22(8):1040-5.
KF161221.1	U5a1a1a	Denmark	Li S, Besenbacher S, Li Y, Kristiansen K, Grarup N, Albrechtsen A, Sparsø T, Korneliussen T, Hansen T, Wang J, Nielsen R. Variation and association to diabetes in 2000 full mtDNA sequences mined from an exome study in a Danish population. European Journal of Human Genetics. 2014 Aug;22(8):1040-5.
KF161226.1	U5a1h	Denmark	Li S, Besenbacher S, Li Y, Kristiansen K, Grarup N, Albrechtsen A, Sparsø T, Korneliussen T, Hansen T, Wang J, Nielsen R. Variation and association to diabetes in 2000 full mtDNA sequences mined from an exome study in a Danish population. European Journal of Human Genetics. 2014 Aug;22(8):1040-5.
KF161231.1	U5b1c2b	Denmark	Li S, Besenbacher S, Li Y, Kristiansen K, Grarup N, Albrechtsen A, Sparsø T, Korneliussen T, Hansen T, Wang J, Nielsen R. Variation and association to diabetes in 2000 full mtDNA sequences mined from an exome study in a Danish population. European Journal of Human Genetics. 2014 Aug;22(8):1040-5.
KF161240.1	U5a2c4	Denmark	Li S, Besenbacher S, Li Y, Kristiansen K, Grarup N, Albrechtsen A, Sparsø T, Korneliussen T, Hansen T, Wang J, Nielsen R. Variation and association to diabetes in 2000 full mtDNA sequences mined from an exome study in a Danish population. European Journal of Human Genetics. 2014 Aug;22(8):1040-5.
KF161244.1	U5b1b2	Denmark	Li S, Besenbacher S, Li Y, Kristiansen K, Grarup N, Albrechtsen A, Sparsø T, Korneliussen T, Hansen T, Wang J, Nielsen R. Variation and association to diabetes in 2000 full mtDNA sequences mined from an exome study in a Danish population. European Journal of Human Genetics. 2014 Aug;22(8):1040-5.
KF161251.1	U5a1b1h	Denmark	Li S, Besenbacher S, Li Y, Kristiansen K, Grarup N, Albrechtsen A, Sparsø T, Korneliussen T, Hansen T, Wang J, Nielsen R. Variation and association to diabetes in 2000 full mtDNA sequences mined from an exome study in a Danish population. European Journal of Human Genetics. 2014 Aug;22(8):1040-5.
KF161274.1	U5a1c2a	Denmark	Li S, Besenbacher S, Li Y, Kristiansen K, Grarup N, Albrechtsen A, Sparsø T, Korneliussen T, Hansen T, Wang J, Nielsen R. Variation and association to diabetes in 2000 full mtDNA sequences mined from an exome study in a Danish population. European Journal of Human Genetics. 2014 Aug;22(8):1040-5.
KF161290.1	U5a1b4	Denmark	Li S, Besenbacher S, Li Y, Kristiansen K, Grarup N, Albrechtsen A, Sparsø T, Korneliussen T, Hansen T, Wang J, Nielsen R. Variation and association to diabetes in 2000 full mtDNA sequences mined from an exome study in a Danish population. European Journal of Human Genetics. 2014 Aug;22(8):1040-5.
KF161292.1	U5b1e1	Denmark	Li S, Besenbacher S, Li Y, Kristiansen K, Grarup N, Albrechtsen A, Sparsø T, Korneliussen T, Hansen T, Wang J, Nielsen R. Variation and association to diabetes in 2000 full mtDNA sequences mined from an exome study in a Danish population. European Journal of Human Genetics. 2014 Aug;22(8):1040-5.
KF161294.1	U5a2b3a	Denmark	Li S, Besenbacher S, Li Y, Kristiansen K, Grarup N, Albrechtsen A, Sparsø T, Korneliussen T, Hansen T, Wang J, Nielsen R. Variation and association to diabetes in 2000 full mtDNA sequences mined from an exome study in a Danish population. European Journal of Human Genetics. 2014 Aug;22(8):1040-5.
KF161317.1	U5a2a1	Denmark	Li S, Besenbacher S, Li Y, Kristiansen K, Grarup N, Albrechtsen A, Sparsø T, Korneliussen T, Hansen T, Wang J, Nielsen R. Variation and association to diabetes in 2000 full mtDNA sequences mined from an exome study in a Danish population. European Journal of Human Genetics. 2014 Aug;22(8):1040-5.
KF161321.1	U5a2b3a	Denmark	Li S, Besenbacher S, Li Y, Kristiansen K, Grarup N, Albrechtsen A, Sparsø T, Korneliussen T, Hansen T, Wang J, Nielsen R. Variation and association to diabetes in 2000 full mtDNA sequences mined from an exome study in a Danish population. European Journal of Human Genetics. 2014 Aug;22(8):1040-5.
KF161323.1	U5a1i1	Denmark	Li S, Besenbacher S, Li Y, Kristiansen K, Grarup N, Albrechtsen A, Sparsø T, Korneliussen T, Hansen T, Wang J, Nielsen R. Variation and association to diabetes in 2000 full mtDNA sequences mined from an exome study in a Danish population. European Journal of Human Genetics. 2014 Aug;22(8):1040-5.
KF161325.1	U5a2a1	Denmark	Li S, Besenbacher S, Li Y, Kristiansen K, Grarup N, Albrechtsen A, Sparsø T, Korneliussen T, Hansen T, Wang J, Nielsen R. Variation and association to diabetes in 2000 full mtDNA sequences mined from an exome study in a Danish population. European Journal of Human Genetics. 2014 Aug;22(8):1040-5.
KF161330.1	U5a2a1a	Denmark	Li S, Besenbacher S, Li Y, Kristiansen K, Grarup N, Albrechtsen A, Sparsø T, Korneliussen T, Hansen T, Wang J, Nielsen R. Variation and association to diabetes in 2000 full mtDNA sequences mined from an exome study in a Danish population. European Journal of Human Genetics. 2014 Aug;22(8):1040-5.
KF161341.1	U5a1a1+152C!	Denmark	Li S, Besenbacher S, Li Y, Kristiansen K, Grarup N, Albrechtsen A, Sparsø T, Korneliussen T, Hansen T, Wang J, Nielsen R. Variation and association to diabetes in 2000 full mtDNA sequences mined from an exome study in a Danish population. European Journal of Human Genetics. 2014 Aug;22(8):1040-5.
KF161350.1	U5b3h	Denmark	Li S, Besenbacher S, Li Y, Kristiansen K, Grarup N, Albrechtsen A, Sparsø T, Korneliussen T, Hansen T, Wang J, Nielsen R. Variation and association to diabetes in 2000 full mtDNA sequences mined from an exome study in a Danish population. European Journal of Human Genetics. 2014 Aug;22(8):1040-5.
KF161373.1	U5a1e	Denmark	Li S, Besenbacher S, Li Y, Kristiansen K, Grarup N, Albrechtsen A, Sparsø T, Korneliussen T, Hansen T, Wang J, Nielsen R. Variation and association to diabetes in 2000 full mtDNA sequences mined from an exome study in a Danish population. European Journal of Human Genetics. 2014 Aug;22(8):1040-5.
KF161376.1	U5b2a2a1	Denmark	Li S, Besenbacher S, Li Y, Kristiansen K, Grarup N, Albrechtsen A, Sparsø T, Korneliussen T, Hansen T, Wang J, Nielsen R. Variation and association to diabetes in 2000 full mtDNA sequences mined from an exome study in a Danish population. European Journal of Human Genetics. 2014 Aug;22(8):1040-5.
KF161379.1	U5b2a2a1	Denmark	Li S, Besenbacher S, Li Y, Kristiansen K, Grarup N, Albrechtsen A, Sparsø T, Korneliussen T, Hansen T, Wang J, Nielsen R. Variation and association to diabetes in 2000 full mtDNA sequences mined from an exome study in a Danish population. European Journal of Human Genetics. 2014 Aug;22(8):1040-5.
KF161380.1	U5a1a1b	Denmark	Li S, Besenbacher S, Li Y, Kristiansen K, Grarup N, Albrechtsen A, Sparsø T, Korneliussen T, Hansen T, Wang J, Nielsen R. Variation and association to diabetes in 2000 full mtDNA sequences mined from an exome study in a Danish population. European Journal of Human Genetics. 2014 Aug;22(8):1040-5.
KF161386.1	U5a1a2	Denmark	Li S, Besenbacher S, Li Y, Kristiansen K, Grarup N, Albrechtsen A, Sparsø T, Korneliussen T, Hansen T, Wang J, Nielsen R. Variation and association to diabetes in 2000 full mtDNA sequences mined from an exome study in a Danish population. European Journal of Human Genetics. 2014 Aug;22(8):1040-5.
KF161397.1	U5b2a2b	Denmark	Li S, Besenbacher S, Li Y, Kristiansen K, Grarup N, Albrechtsen A, Sparsø T, Korneliussen T, Hansen T, Wang J, Nielsen R. Variation and association to diabetes in 2000 full mtDNA sequences mined from an exome study in a Danish population. European Journal of Human Genetics. 2014 Aug;22(8):1040-5.
KF161411.1	U5a1f2	Denmark	Li S, Besenbacher S, Li Y, Kristiansen K, Grarup N, Albrechtsen A, Sparsø T, Korneliussen T, Hansen T, Wang J, Nielsen R. Variation and association to diabetes in 2000 full mtDNA sequences mined from an exome study in a Danish population. European Journal of Human Genetics. 2014 Aug;22(8):1040-5.
KF161415.1	U5a2b3a	Denmark	Li S, Besenbacher S, Li Y, Kristiansen K, Grarup N, Albrechtsen A, Sparsø T, Korneliussen T, Hansen T, Wang J, Nielsen R. Variation and association to diabetes in 2000 full mtDNA sequences mined from an exome study in a Danish population. European Journal of Human Genetics. 2014 Aug;22(8):1040-5.
KF161438.1	U5a1b1	Denmark	Li S, Besenbacher S, Li Y, Kristiansen K, Grarup N, Albrechtsen A, Sparsø T, Korneliussen T, Hansen T, Wang J, Nielsen R. Variation and association to diabetes in 2000 full mtDNA sequences mined from an exome study in a Danish population. European Journal of Human Genetics. 2014 Aug;22(8):1040-5.
KF161447.1	U5b2a1a1	Denmark	Li S, Besenbacher S, Li Y, Kristiansen K, Grarup N, Albrechtsen A, Sparsø T, Korneliussen T, Hansen T, Wang J, Nielsen R. Variation and association to diabetes in 2000 full mtDNA sequences mined from an exome study in a Danish population. European Journal of Human Genetics. 2014 Aug;22(8):1040-5.
KF161453.1	U5a2b	Denmark	Li S, Besenbacher S, Li Y, Kristiansen K, Grarup N, Albrechtsen A, Sparsø T, Korneliussen T, Hansen T, Wang J, Nielsen R. Variation and association to diabetes in 2000 full mtDNA sequences mined from an exome study in a Danish population. European Journal of Human Genetics. 2014 Aug;22(8):1040-5.
KF161463.1	U5b2a4a	Denmark	Li S, Besenbacher S, Li Y, Kristiansen K, Grarup N, Albrechtsen A, Sparsø T, Korneliussen T, Hansen T, Wang J, Nielsen R. Variation and association to diabetes in 2000 full mtDNA sequences mined from an exome study in a Danish population. European Journal of Human Genetics. 2014 Aug;22(8):1040-5.
KF161506.1	U5a1a2a	Denmark	Li S, Besenbacher S, Li Y, Kristiansen K, Grarup N, Albrechtsen A, Sparsø T, Korneliussen T, Hansen T, Wang J, Nielsen R. Variation and association to diabetes in 2000 full mtDNA sequences mined from an exome study in a Danish population. European Journal of Human Genetics. 2014 Aug;22(8):1040-5.
KF161507.1	U5a1f2	Denmark	Li S, Besenbacher S, Li Y, Kristiansen K, Grarup N, Albrechtsen A, Sparsø T, Korneliussen T, Hansen T, Wang J, Nielsen R. Variation and association to diabetes in 2000 full mtDNA sequences mined from an exome study in a Danish population. European Journal of Human Genetics. 2014 Aug;22(8):1040-5.
KF161514.1	U5a1c2a1	Denmark	Li S, Besenbacher S, Li Y, Kristiansen K, Grarup N, Albrechtsen A, Sparsø T, Korneliussen T, Hansen T, Wang J, Nielsen R. Variation and association to diabetes in 2000 full mtDNA sequences mined from an exome study in a Danish population. European Journal of Human Genetics. 2014 Aug;22(8):1040-5.
KF161529.1	U5a1h	Denmark	Li S, Besenbacher S, Li Y, Kristiansen K, Grarup N, Albrechtsen A, Sparsø T, Korneliussen T, Hansen T, Wang J, Nielsen R. Variation and association to diabetes in 2000 full mtDNA sequences mined from an exome study in a Danish population. European Journal of Human Genetics. 2014 Aug;22(8):1040-5.
KF161545.1	U5a1a1c	Denmark	Li S, Besenbacher S, Li Y, Kristiansen K, Grarup N, Albrechtsen A, Sparsø T, Korneliussen T, Hansen T, Wang J, Nielsen R. Variation and association to diabetes in 2000 full mtDNA sequences mined from an exome study in a Danish population. European Journal of Human Genetics. 2014 Aug;22(8):1040-5.
KF161550.1	U5b2b4	Denmark	Li S, Besenbacher S, Li Y, Kristiansen K, Grarup N, Albrechtsen A, Sparsø T, Korneliussen T, Hansen T, Wang J, Nielsen R. Variation and association to diabetes in 2000 full mtDNA sequences mined from an exome study in a Danish population. European Journal of Human Genetics. 2014 Aug;22(8):1040-5.
KF161560.1	U5b2b1a	Denmark	Li S, Besenbacher S, Li Y, Kristiansen K, Grarup N, Albrechtsen A, Sparsø T, Korneliussen T, Hansen T, Wang J, Nielsen R. Variation and association to diabetes in 2000 full mtDNA sequences mined from an exome study in a Danish population. European Journal of Human Genetics. 2014 Aug;22(8):1040-5.
KF161578.1	U5a2b1a	Denmark	Li S, Besenbacher S, Li Y, Kristiansen K, Grarup N, Albrechtsen A, Sparsø T, Korneliussen T, Hansen T, Wang J, Nielsen R. Variation and association to diabetes in 2000 full mtDNA sequences mined from an exome study in a Danish population. European Journal of Human Genetics. 2014 Aug;22(8):1040-5.
KF161587.1	U5a1c2a1	Denmark	Li S, Besenbacher S, Li Y, Kristiansen K, Grarup N, Albrechtsen A, Sparsø T, Korneliussen T, Hansen T, Wang J, Nielsen R. Variation and association to diabetes in 2000 full mtDNA sequences mined from an exome study in a Danish population. European Journal of Human Genetics. 2014 Aug;22(8):1040-5.
KF161607.1	U5b2b4a	Denmark	Li S, Besenbacher S, Li Y, Kristiansen K, Grarup N, Albrechtsen A, Sparsø T, Korneliussen T, Hansen T, Wang J, Nielsen R. Variation and association to diabetes in 2000 full mtDNA sequences mined from an exome study in a Danish population. European Journal of Human Genetics. 2014 Aug;22(8):1040-5.
KF161611.1	U5b2a1a1	Denmark	Li S, Besenbacher S, Li Y, Kristiansen K, Grarup N, Albrechtsen A, Sparsø T, Korneliussen T, Hansen T, Wang J, Nielsen R. Variation and association to diabetes in 2000 full mtDNA sequences mined from an exome study in a Danish population. European Journal of Human Genetics. 2014 Aug;22(8):1040-5.
KF161640.1	U5a1a1d	Denmark	Li S, Besenbacher S, Li Y, Kristiansen K, Grarup N, Albrechtsen A, Sparsø T, Korneliussen T, Hansen T, Wang J, Nielsen R. Variation and association to diabetes in 2000 full mtDNA sequences mined from an exome study in a Danish population. European Journal of Human Genetics. 2014 Aug;22(8):1040-5.
KF161673.1	U5a1a1+152C!	Denmark	Li S, Besenbacher S, Li Y, Kristiansen K, Grarup N, Albrechtsen A, Sparsø T, Korneliussen T, Hansen T, Wang J, Nielsen R. Variation and association to diabetes in 2000 full mtDNA sequences mined from an exome study in a Danish population. European Journal of Human Genetics. 2014 Aug;22(8):1040-5.
KF161711.1	U5a2b	Denmark	Li S, Besenbacher S, Li Y, Kristiansen K, Grarup N, Albrechtsen A, Sparsø T, Korneliussen T, Hansen T, Wang J, Nielsen R. Variation and association to diabetes in 2000 full mtDNA sequences mined from an exome study in a Danish population. European Journal of Human Genetics. 2014 Aug;22(8):1040-5.
KF161712.1	U5a1c2a1	Denmark	Li S, Besenbacher S, Li Y, Kristiansen K, Grarup N, Albrechtsen A, Sparsø T, Korneliussen T, Hansen T, Wang J, Nielsen R. Variation and association to diabetes in 2000 full mtDNA sequences mined from an exome study in a Danish population. European Journal of Human Genetics. 2014 Aug;22(8):1040-5.
KF161733.1	U5a2a2a	Denmark	Li S, Besenbacher S, Li Y, Kristiansen K, Grarup N, Albrechtsen A, Sparsø T, Korneliussen T, Hansen T, Wang J, Nielsen R. Variation and association to diabetes in 2000 full mtDNA sequences mined from an exome study in a Danish population. European Journal of Human Genetics. 2014 Aug;22(8):1040-5.
KF161738.1	U5b2b4	Denmark	Li S, Besenbacher S, Li Y, Kristiansen K, Grarup N, Albrechtsen A, Sparsø T, Korneliussen T, Hansen T, Wang J, Nielsen R. Variation and association to diabetes in 2000 full mtDNA sequences mined from an exome study in a Danish population. European Journal of Human Genetics. 2014 Aug;22(8):1040-5.
KF161758.1	U5a1a2	Denmark	Li S, Besenbacher S, Li Y, Kristiansen K, Grarup N, Albrechtsen A, Sparsø T, Korneliussen T, Hansen T, Wang J, Nielsen R. Variation and association to diabetes in 2000 full mtDNA sequences mined from an exome study in a Danish population. European Journal of Human Genetics. 2014 Aug;22(8):1040-5.
KF161767.1	U5a1a1	Denmark	Li S, Besenbacher S, Li Y, Kristiansen K, Grarup N, Albrechtsen A, Sparsø T, Korneliussen T, Hansen T, Wang J, Nielsen R. Variation and association to diabetes in 2000 full mtDNA sequences mined from an exome study in a Danish population. European Journal of Human Genetics. 2014 Aug;22(8):1040-5.
KF161777.1	U5b2a2b	Denmark	Li S, Besenbacher S, Li Y, Kristiansen K, Grarup N, Albrechtsen A, Sparsø T, Korneliussen T, Hansen T, Wang J, Nielsen R. Variation and association to diabetes in 2000 full mtDNA sequences mined from an exome study in a Danish population. European Journal of Human Genetics. 2014 Aug;22(8):1040-5.
KF161787.1	U5a1	Denmark	Li S, Besenbacher S, Li Y, Kristiansen K, Grarup N, Albrechtsen A, Sparsø T, Korneliussen T, Hansen T, Wang J, Nielsen R. Variation and association to diabetes in 2000 full mtDNA sequences mined from an exome study in a Danish population. European Journal of Human Genetics. 2014 Aug;22(8):1040-5.
KF161822.1	U5a1f2	Denmark	Li S, Besenbacher S, Li Y, Kristiansen K, Grarup N, Albrechtsen A, Sparsø T, Korneliussen T, Hansen T, Wang J, Nielsen R. Variation and association to diabetes in 2000 full mtDNA sequences mined from an exome study in a Danish population. European Journal of Human Genetics. 2014 Aug;22(8):1040-5.
KF161848.1	U5a2c1	Denmark	Li S, Besenbacher S, Li Y, Kristiansen K, Grarup N, Albrechtsen A, Sparsø T, Korneliussen T, Hansen T, Wang J, Nielsen R. Variation and association to diabetes in 2000 full mtDNA sequences mined from an exome study in a Danish population. European Journal of Human Genetics. 2014 Aug;22(8):1040-5.
KF161858.1	U5a2b	Denmark	Li S, Besenbacher S, Li Y, Kristiansen K, Grarup N, Albrechtsen A, Sparsø T, Korneliussen T, Hansen T, Wang J, Nielsen R. Variation and association to diabetes in 2000 full mtDNA sequences mined from an exome study in a Danish population. European Journal of Human Genetics. 2014 Aug;22(8):1040-5.
KF161860.1	U5b2a1a1	Denmark	Li S, Besenbacher S, Li Y, Kristiansen K, Grarup N, Albrechtsen A, Sparsø T, Korneliussen T, Hansen T, Wang J, Nielsen R. Variation and association to diabetes in 2000 full mtDNA sequences mined from an exome study in a Danish population. European Journal of Human Genetics. 2014 Aug;22(8):1040-5.
KF161863.1	U5a1b1b	Denmark	Li S, Besenbacher S, Li Y, Kristiansen K, Grarup N, Albrechtsen A, Sparsø T, Korneliussen T, Hansen T, Wang J, Nielsen R. Variation and association to diabetes in 2000 full mtDNA sequences mined from an exome study in a Danish population. European Journal of Human Genetics. 2014 Aug;22(8):1040-5.
KF161868.1	U5a1b1g	Denmark	Li S, Besenbacher S, Li Y, Kristiansen K, Grarup N, Albrechtsen A, Sparsø T, Korneliussen T, Hansen T, Wang J, Nielsen R. Variation and association to diabetes in 2000 full mtDNA sequences mined from an exome study in a Danish population. European Journal of Human Genetics. 2014 Aug;22(8):1040-5.
KF161870.1	U5a1c2a1	Denmark	Li S, Besenbacher S, Li Y, Kristiansen K, Grarup N, Albrechtsen A, Sparsø T, Korneliussen T, Hansen T, Wang J, Nielsen R. Variation and association to diabetes in 2000 full mtDNA sequences mined from an exome study in a Danish population. European Journal of Human Genetics. 2014 Aug;22(8):1040-5.
KF161882.1	U5a1a1d1	Denmark	Li S, Besenbacher S, Li Y, Kristiansen K, Grarup N, Albrechtsen A, Sparsø T, Korneliussen T, Hansen T, Wang J, Nielsen R. Variation and association to diabetes in 2000 full mtDNA sequences mined from an exome study in a Danish population. European Journal of Human Genetics. 2014 Aug;22(8):1040-5.
KF161886.1	U5a1h	Denmark	Li S, Besenbacher S, Li Y, Kristiansen K, Grarup N, Albrechtsen A, Sparsø T, Korneliussen T, Hansen T, Wang J, Nielsen R. Variation and association to diabetes in 2000 full mtDNA sequences mined from an exome study in a Danish population. European Journal of Human Genetics. 2014 Aug;22(8):1040-5.
KF161903.1	U5a1a1+152C!	Denmark	Li S, Besenbacher S, Li Y, Kristiansen K, Grarup N, Albrechtsen A, Sparsø T, Korneliussen T, Hansen T, Wang J, Nielsen R. Variation and association to diabetes in 2000 full mtDNA sequences mined from an exome study in a Danish population. European Journal of Human Genetics. 2014 Aug;22(8):1040-5.
KF161948.1	U5a1a2a	Denmark	Li S, Besenbacher S, Li Y, Kristiansen K, Grarup N, Albrechtsen A, Sparsø T, Korneliussen T, Hansen T, Wang J, Nielsen R. Variation and association to diabetes in 2000 full mtDNA sequences mined from an exome study in a Danish population. European Journal of Human Genetics. 2014 Aug;22(8):1040-5.
KF161956.1	U5a1b	Denmark	Li S, Besenbacher S, Li Y, Kristiansen K, Grarup N, Albrechtsen A, Sparsø T, Korneliussen T, Hansen T, Wang J, Nielsen R. Variation and association to diabetes in 2000 full mtDNA sequences mined from an exome study in a Danish population. European Journal of Human Genetics. 2014 Aug;22(8):1040-5.
KF161963.1	U5b1d2	Denmark	Li S, Besenbacher S, Li Y, Kristiansen K, Grarup N, Albrechtsen A, Sparsø T, Korneliussen T, Hansen T, Wang J, Nielsen R. Variation and association to diabetes in 2000 full mtDNA sequences mined from an exome study in a Danish population. European Journal of Human Genetics. 2014 Aug;22(8):1040-5.
KF161969.1	U5a2e	Denmark	Li S, Besenbacher S, Li Y, Kristiansen K, Grarup N, Albrechtsen A, Sparsø T, Korneliussen T, Hansen T, Wang J, Nielsen R. Variation and association to diabetes in 2000 full mtDNA sequences mined from an exome study in a Danish population. European Journal of Human Genetics. 2014 Aug;22(8):1040-5.
KF161978.1	U5b2a2b1	Denmark	Li S, Besenbacher S, Li Y, Kristiansen K, Grarup N, Albrechtsen A, Sparsø T, Korneliussen T, Hansen T, Wang J, Nielsen R. Variation and association to diabetes in 2000 full mtDNA sequences mined from an exome study in a Danish population. European Journal of Human Genetics. 2014 Aug;22(8):1040-5.
KF161983.1	U5a1b	Denmark	Li S, Besenbacher S, Li Y, Kristiansen K, Grarup N, Albrechtsen A, Sparsø T, Korneliussen T, Hansen T, Wang J, Nielsen R. Variation and association to diabetes in 2000 full mtDNA sequences mined from an exome study in a Danish population. European Journal of Human Genetics. 2014 Aug;22(8):1040-5.
KF161993.1	U5a1a1d1	Denmark	Li S, Besenbacher S, Li Y, Kristiansen K, Grarup N, Albrechtsen A, Sparsø T, Korneliussen T, Hansen T, Wang J, Nielsen R. Variation and association to diabetes in 2000 full mtDNA sequences mined from an exome study in a Danish population. European Journal of Human Genetics. 2014 Aug;22(8):1040-5.
KF162003.1	U5a1a1c	Denmark	Li S, Besenbacher S, Li Y, Kristiansen K, Grarup N, Albrechtsen A, Sparsø T, Korneliussen T, Hansen T, Wang J, Nielsen R. Variation and association to diabetes in 2000 full mtDNA sequences mined from an exome study in a Danish population. European Journal of Human Genetics. 2014 Aug;22(8):1040-5.
KF162007.1	U5b2a4a	Denmark	Li S, Besenbacher S, Li Y, Kristiansen K, Grarup N, Albrechtsen A, Sparsø T, Korneliussen T, Hansen T, Wang J, Nielsen R. Variation and association to diabetes in 2000 full mtDNA sequences mined from an exome study in a Danish population. European Journal of Human Genetics. 2014 Aug;22(8):1040-5.
KF162015.1	U5a2a2a	Denmark	Li S, Besenbacher S, Li Y, Kristiansen K, Grarup N, Albrechtsen A, Sparsø T, Korneliussen T, Hansen T, Wang J, Nielsen R. Variation and association to diabetes in 2000 full mtDNA sequences mined from an exome study in a Danish population. European Journal of Human Genetics. 2014 Aug;22(8):1040-5.
KF162030.1	U5a1d2a	Denmark	Li S, Besenbacher S, Li Y, Kristiansen K, Grarup N, Albrechtsen A, Sparsø T, Korneliussen T, Hansen T, Wang J, Nielsen R. Variation and association to diabetes in 2000 full mtDNA sequences mined from an exome study in a Danish population. European Journal of Human Genetics. 2014 Aug;22(8):1040-5.
KF162031.1	U5a1g	Denmark	Li S, Besenbacher S, Li Y, Kristiansen K, Grarup N, Albrechtsen A, Sparsø T, Korneliussen T, Hansen T, Wang J, Nielsen R. Variation and association to diabetes in 2000 full mtDNA sequences mined from an exome study in a Danish population. European Journal of Human Genetics. 2014 Aug;22(8):1040-5.
KF162056.1	U5a1a1h	Denmark	Li S, Besenbacher S, Li Y, Kristiansen K, Grarup N, Albrechtsen A, Sparsø T, Korneliussen T, Hansen T, Wang J, Nielsen R. Variation and association to diabetes in 2000 full mtDNA sequences mined from an exome study in a Danish population. European Journal of Human Genetics. 2014 Aug;22(8):1040-5.
KF162065.1	U5a2c4	Denmark	Li S, Besenbacher S, Li Y, Kristiansen K, Grarup N, Albrechtsen A, Sparsø T, Korneliussen T, Hansen T, Wang J, Nielsen R. Variation and association to diabetes in 2000 full mtDNA sequences mined from an exome study in a Danish population. European Journal of Human Genetics. 2014 Aug;22(8):1040-5.
KF162068.1	U5b2a1a1	Denmark	Li S, Besenbacher S, Li Y, Kristiansen K, Grarup N, Albrechtsen A, Sparsø T, Korneliussen T, Hansen T, Wang J, Nielsen R. Variation and association to diabetes in 2000 full mtDNA sequences mined from an exome study in a Danish population. European Journal of Human Genetics. 2014 Aug;22(8):1040-5.
KF162072.1	U5a1a1b	Denmark	Li S, Besenbacher S, Li Y, Kristiansen K, Grarup N, Albrechtsen A, Sparsø T, Korneliussen T, Hansen T, Wang J, Nielsen R. Variation and association to diabetes in 2000 full mtDNA sequences mined from an exome study in a Danish population. European Journal of Human Genetics. 2014 Aug;22(8):1040-5.
KF162074.1	U5a2a	Denmark	Li S, Besenbacher S, Li Y, Kristiansen K, Grarup N, Albrechtsen A, Sparsø T, Korneliussen T, Hansen T, Wang J, Nielsen R. Variation and association to diabetes in 2000 full mtDNA sequences mined from an exome study in a Danish population. European Journal of Human Genetics. 2014 Aug;22(8):1040-5.
KF162083.1	U5b2a2a1	Denmark	Li S, Besenbacher S, Li Y, Kristiansen K, Grarup N, Albrechtsen A, Sparsø T, Korneliussen T, Hansen T, Wang J, Nielsen R. Variation and association to diabetes in 2000 full mtDNA sequences mined from an exome study in a Danish population. European Journal of Human Genetics. 2014 Aug;22(8):1040-5.
KF162108.1	U5a1a1b	Denmark	Li S, Besenbacher S, Li Y, Kristiansen K, Grarup N, Albrechtsen A, Sparsø T, Korneliussen T, Hansen T, Wang J, Nielsen R. Variation and association to diabetes in 2000 full mtDNA sequences mined from an exome study in a Danish population. European Journal of Human Genetics. 2014 Aug;22(8):1040-5.
KF162148.1	U5a1a1b	Denmark	Li S, Besenbacher S, Li Y, Kristiansen K, Grarup N, Albrechtsen A, Sparsø T, Korneliussen T, Hansen T, Wang J, Nielsen R. Variation and association to diabetes in 2000 full mtDNA sequences mined from an exome study in a Danish population. European Journal of Human Genetics. 2014 Aug;22(8):1040-5.
KF162151.1	U5b2a2c	Denmark	Li S, Besenbacher S, Li Y, Kristiansen K, Grarup N, Albrechtsen A, Sparsø T, Korneliussen T, Hansen T, Wang J, Nielsen R. Variation and association to diabetes in 2000 full mtDNA sequences mined from an exome study in a Danish population. European Journal of Human Genetics. 2014 Aug;22(8):1040-5.
KF162155.1	U5a1a1	Denmark	Li S, Besenbacher S, Li Y, Kristiansen K, Grarup N, Albrechtsen A, Sparsø T, Korneliussen T, Hansen T, Wang J, Nielsen R. Variation and association to diabetes in 2000 full mtDNA sequences mined from an exome study in a Danish population. European Journal of Human Genetics. 2014 Aug;22(8):1040-5.
KF162174.1	U5a1a1	Denmark	Li S, Besenbacher S, Li Y, Kristiansen K, Grarup N, Albrechtsen A, Sparsø T, Korneliussen T, Hansen T, Wang J, Nielsen R. Variation and association to diabetes in 2000 full mtDNA sequences mined from an exome study in a Danish population. European Journal of Human Genetics. 2014 Aug;22(8):1040-5.
KF162175.1	U5a1a1b	Denmark	Li S, Besenbacher S, Li Y, Kristiansen K, Grarup N, Albrechtsen A, Sparsø T, Korneliussen T, Hansen T, Wang J, Nielsen R. Variation and association to diabetes in 2000 full mtDNA sequences mined from an exome study in a Danish population. European Journal of Human Genetics. 2014 Aug;22(8):1040-5.
KF162179.1	U5a1b1	Denmark	Li S, Besenbacher S, Li Y, Kristiansen K, Grarup N, Albrechtsen A, Sparsø T, Korneliussen T, Hansen T, Wang J, Nielsen R. Variation and association to diabetes in 2000 full mtDNA sequences mined from an exome study in a Danish population. European Journal of Human Genetics. 2014 Aug;22(8):1040-5.
KF162208.1	U5b2a1a1	Denmark	Li S, Besenbacher S, Li Y, Kristiansen K, Grarup N, Albrechtsen A, Sparsø T, Korneliussen T, Hansen T, Wang J, Nielsen R. Variation and association to diabetes in 2000 full mtDNA sequences mined from an exome study in a Danish population. European Journal of Human Genetics. 2014 Aug;22(8):1040-5.
KF162213.1	U5a2b4	Denmark	Li S, Besenbacher S, Li Y, Kristiansen K, Grarup N, Albrechtsen A, Sparsø T, Korneliussen T, Hansen T, Wang J, Nielsen R. Variation and association to diabetes in 2000 full mtDNA sequences mined from an exome study in a Danish population. European Journal of Human Genetics. 2014 Aug;22(8):1040-5.
KF162217.1	U5a1a1d1	Denmark	Li S, Besenbacher S, Li Y, Kristiansen K, Grarup N, Albrechtsen A, Sparsø T, Korneliussen T, Hansen T, Wang J, Nielsen R. Variation and association to diabetes in 2000 full mtDNA sequences mined from an exome study in a Danish population. European Journal of Human Genetics. 2014 Aug;22(8):1040-5.
KF162244.1	U5a2b3	Denmark	Li S, Besenbacher S, Li Y, Kristiansen K, Grarup N, Albrechtsen A, Sparsø T, Korneliussen T, Hansen T, Wang J, Nielsen R. Variation and association to diabetes in 2000 full mtDNA sequences mined from an exome study in a Danish population. European Journal of Human Genetics. 2014 Aug;22(8):1040-5.
KF162245.1	U5b2b4a	Denmark	Li S, Besenbacher S, Li Y, Kristiansen K, Grarup N, Albrechtsen A, Sparsø T, Korneliussen T, Hansen T, Wang J, Nielsen R. Variation and association to diabetes in 2000 full mtDNA sequences mined from an exome study in a Danish population. European Journal of Human Genetics. 2014 Aug;22(8):1040-5.
KF162255.1	U5a1b1c2	Denmark	Li S, Besenbacher S, Li Y, Kristiansen K, Grarup N, Albrechtsen A, Sparsø T, Korneliussen T, Hansen T, Wang J, Nielsen R. Variation and association to diabetes in 2000 full mtDNA sequences mined from an exome study in a Danish population. European Journal of Human Genetics. 2014 Aug;22(8):1040-5.
KF162265.1	U5a1a2	Denmark	Li S, Besenbacher S, Li Y, Kristiansen K, Grarup N, Albrechtsen A, Sparsø T, Korneliussen T, Hansen T, Wang J, Nielsen R. Variation and association to diabetes in 2000 full mtDNA sequences mined from an exome study in a Danish population. European Journal of Human Genetics. 2014 Aug;22(8):1040-5.
KF162315.1	U5b1+16189!	Denmark	Li S, Besenbacher S, Li Y, Kristiansen K, Grarup N, Albrechtsen A, Sparsø T, Korneliussen T, Hansen T, Wang J, Nielsen R. Variation and association to diabetes in 2000 full mtDNA sequences mined from an exome study in a Danish population. European Journal of Human Genetics. 2014 Aug;22(8):1040-5.
KF162334.1	U5a2c4	Denmark	Li S, Besenbacher S, Li Y, Kristiansen K, Grarup N, Albrechtsen A, Sparsø T, Korneliussen T, Hansen T, Wang J, Nielsen R. Variation and association to diabetes in 2000 full mtDNA sequences mined from an exome study in a Danish population. European Journal of Human Genetics. 2014 Aug;22(8):1040-5.
KF162385.1	U5a1c2a1	Denmark	Li S, Besenbacher S, Li Y, Kristiansen K, Grarup N, Albrechtsen A, Sparsø T, Korneliussen T, Hansen T, Wang J, Nielsen R. Variation and association to diabetes in 2000 full mtDNA sequences mined from an exome study in a Danish population. European Journal of Human Genetics. 2014 Aug;22(8):1040-5.
KF162395.1	U5a1a1c	Denmark	Li S, Besenbacher S, Li Y, Kristiansen K, Grarup N, Albrechtsen A, Sparsø T, Korneliussen T, Hansen T, Wang J, Nielsen R. Variation and association to diabetes in 2000 full mtDNA sequences mined from an exome study in a Danish population. European Journal of Human Genetics. 2014 Aug;22(8):1040-5.
KF162403.1	U5a1c2a1	Denmark	Li S, Besenbacher S, Li Y, Kristiansen K, Grarup N, Albrechtsen A, Sparsø T, Korneliussen T, Hansen T, Wang J, Nielsen R. Variation and association to diabetes in 2000 full mtDNA sequences mined from an exome study in a Danish population. European Journal of Human Genetics. 2014 Aug;22(8):1040-5.
KF162424.1	U5a1a1c	Denmark	Li S, Besenbacher S, Li Y, Kristiansen K, Grarup N, Albrechtsen A, Sparsø T, Korneliussen T, Hansen T, Wang J, Nielsen R. Variation and association to diabetes in 2000 full mtDNA sequences mined from an exome study in a Danish population. European Journal of Human Genetics. 2014 Aug;22(8):1040-5.
KF162429.1	U5b1b2	Denmark	Li S, Besenbacher S, Li Y, Kristiansen K, Grarup N, Albrechtsen A, Sparsø T, Korneliussen T, Hansen T, Wang J, Nielsen R. Variation and association to diabetes in 2000 full mtDNA sequences mined from an exome study in a Danish population. European Journal of Human Genetics. 2014 Aug;22(8):1040-5.
KF162491.1	U5a1g	Denmark	Li S, Besenbacher S, Li Y, Kristiansen K, Grarup N, Albrechtsen A, Sparsø T, Korneliussen T, Hansen T, Wang J, Nielsen R. Variation and association to diabetes in 2000 full mtDNA sequences mined from an exome study in a Danish population. European Journal of Human Genetics. 2014 Aug;22(8):1040-5.
KF162506.1	U5a1c2a1	Denmark	Li S, Besenbacher S, Li Y, Kristiansen K, Grarup N, Albrechtsen A, Sparsø T, Korneliussen T, Hansen T, Wang J, Nielsen R. Variation and association to diabetes in 2000 full mtDNA sequences mined from an exome study in a Danish population. European Journal of Human Genetics. 2014 Aug;22(8):1040-5.
KF162515.1	U5b1e1	Denmark	Li S, Besenbacher S, Li Y, Kristiansen K, Grarup N, Albrechtsen A, Sparsø T, Korneliussen T, Hansen T, Wang J, Nielsen R. Variation and association to diabetes in 2000 full mtDNA sequences mined from an exome study in a Danish population. European Journal of Human Genetics. 2014 Aug;22(8):1040-5.
KF162528.1	U5b2a2b	Denmark	Li S, Besenbacher S, Li Y, Kristiansen K, Grarup N, Albrechtsen A, Sparsø T, Korneliussen T, Hansen T, Wang J, Nielsen R. Variation and association to diabetes in 2000 full mtDNA sequences mined from an exome study in a Danish population. European Journal of Human Genetics. 2014 Aug;22(8):1040-5.
KF162538.1	U5b2b4	Denmark	Li S, Besenbacher S, Li Y, Kristiansen K, Grarup N, Albrechtsen A, Sparsø T, Korneliussen T, Hansen T, Wang J, Nielsen R. Variation and association to diabetes in 2000 full mtDNA sequences mined from an exome study in a Danish population. European Journal of Human Genetics. 2014 Aug;22(8):1040-5.
KF162546.1	U5b2a2b1	Denmark	Li S, Besenbacher S, Li Y, Kristiansen K, Grarup N, Albrechtsen A, Sparsø T, Korneliussen T, Hansen T, Wang J, Nielsen R. Variation and association to diabetes in 2000 full mtDNA sequences mined from an exome study in a Danish population. European Journal of Human Genetics. 2014 Aug;22(8):1040-5.
KF162575.1	U5b1d2	Denmark	Li S, Besenbacher S, Li Y, Kristiansen K, Grarup N, Albrechtsen A, Sparsø T, Korneliussen T, Hansen T, Wang J, Nielsen R. Variation and association to diabetes in 2000 full mtDNA sequences mined from an exome study in a Danish population. European Journal of Human Genetics. 2014 Aug;22(8):1040-5.
KF162600.1	U5a1c2a1	Denmark	Li S, Besenbacher S, Li Y, Kristiansen K, Grarup N, Albrechtsen A, Sparsø T, Korneliussen T, Hansen T, Wang J, Nielsen R. Variation and association to diabetes in 2000 full mtDNA sequences mined from an exome study in a Danish population. European Journal of Human Genetics. 2014 Aug;22(8):1040-5.
KF162602.1	U5a2a1	Denmark	Li S, Besenbacher S, Li Y, Kristiansen K, Grarup N, Albrechtsen A, Sparsø T, Korneliussen T, Hansen T, Wang J, Nielsen R. Variation and association to diabetes in 2000 full mtDNA sequences mined from an exome study in a Danish population. European Journal of Human Genetics. 2014 Aug;22(8):1040-5.
KF162650.1	U5a1b1c2	Denmark	Li S, Besenbacher S, Li Y, Kristiansen K, Grarup N, Albrechtsen A, Sparsø T, Korneliussen T, Hansen T, Wang J, Nielsen R. Variation and association to diabetes in 2000 full mtDNA sequences mined from an exome study in a Danish population. European Journal of Human Genetics. 2014 Aug;22(8):1040-5.
KF162669.1	U5a1b1d1	Denmark	Li S, Besenbacher S, Li Y, Kristiansen K, Grarup N, Albrechtsen A, Sparsø T, Korneliussen T, Hansen T, Wang J, Nielsen R. Variation and association to diabetes in 2000 full mtDNA sequences mined from an exome study in a Danish population. European Journal of Human Genetics. 2014 Aug;22(8):1040-5.
KF162670.1	U5a2a1+152C!	Denmark	Li S, Besenbacher S, Li Y, Kristiansen K, Grarup N, Albrechtsen A, Sparsø T, Korneliussen T, Hansen T, Wang J, Nielsen R. Variation and association to diabetes in 2000 full mtDNA sequences mined from an exome study in a Danish population. European Journal of Human Genetics. 2014 Aug;22(8):1040-5.
KF162677.1	U5b2b4a	Denmark	Li S, Besenbacher S, Li Y, Kristiansen K, Grarup N, Albrechtsen A, Sparsø T, Korneliussen T, Hansen T, Wang J, Nielsen R. Variation and association to diabetes in 2000 full mtDNA sequences mined from an exome study in a Danish population. European Journal of Human Genetics. 2014 Aug;22(8):1040-5.
KF162700.1	U5b1c2b	Denmark	Li S, Besenbacher S, Li Y, Kristiansen K, Grarup N, Albrechtsen A, Sparsø T, Korneliussen T, Hansen T, Wang J, Nielsen R. Variation and association to diabetes in 2000 full mtDNA sequences mined from an exome study in a Danish population. European Journal of Human Genetics. 2014 Aug;22(8):1040-5.
KF162701.1	U5a1b	Denmark	Li S, Besenbacher S, Li Y, Kristiansen K, Grarup N, Albrechtsen A, Sparsø T, Korneliussen T, Hansen T, Wang J, Nielsen R. Variation and association to diabetes in 2000 full mtDNA sequences mined from an exome study in a Danish population. European Journal of Human Genetics. 2014 Aug;22(8):1040-5.
KF162704.1	U5a1a1c	Denmark	Li S, Besenbacher S, Li Y, Kristiansen K, Grarup N, Albrechtsen A, Sparsø T, Korneliussen T, Hansen T, Wang J, Nielsen R. Variation and association to diabetes in 2000 full mtDNA sequences mined from an exome study in a Danish population. European Journal of Human Genetics. 2014 Aug;22(8):1040-5.
KF162717.1	U5a1a1	Denmark	Li S, Besenbacher S, Li Y, Kristiansen K, Grarup N, Albrechtsen A, Sparsø T, Korneliussen T, Hansen T, Wang J, Nielsen R. Variation and association to diabetes in 2000 full mtDNA sequences mined from an exome study in a Danish population. European Journal of Human Genetics. 2014 Aug;22(8):1040-5.
KF162719.1	U5a1g	Denmark	Li S, Besenbacher S, Li Y, Kristiansen K, Grarup N, Albrechtsen A, Sparsø T, Korneliussen T, Hansen T, Wang J, Nielsen R. Variation and association to diabetes in 2000 full mtDNA sequences mined from an exome study in a Danish population. European Journal of Human Genetics. 2014 Aug;22(8):1040-5.
KF162728.1	U5a2a2a	Denmark	Li S, Besenbacher S, Li Y, Kristiansen K, Grarup N, Albrechtsen A, Sparsø T, Korneliussen T, Hansen T, Wang J, Nielsen R. Variation and association to diabetes in 2000 full mtDNA sequences mined from an exome study in a Danish population. European Journal of Human Genetics. 2014 Aug;22(8):1040-5.
KF162764.1	U5b2b	Denmark	Li S, Besenbacher S, Li Y, Kristiansen K, Grarup N, Albrechtsen A, Sparsø T, Korneliussen T, Hansen T, Wang J, Nielsen R. Variation and association to diabetes in 2000 full mtDNA sequences mined from an exome study in a Danish population. European Journal of Human Genetics. 2014 Aug;22(8):1040-5.
KF162777.1	U5b2a5	Denmark	Li S, Besenbacher S, Li Y, Kristiansen K, Grarup N, Albrechtsen A, Sparsø T, Korneliussen T, Hansen T, Wang J, Nielsen R. Variation and association to diabetes in 2000 full mtDNA sequences mined from an exome study in a Danish population. European Journal of Human Genetics. 2014 Aug;22(8):1040-5.
KF162779.1	U5a2b	Denmark	Li S, Besenbacher S, Li Y, Kristiansen K, Grarup N, Albrechtsen A, Sparsø T, Korneliussen T, Hansen T, Wang J, Nielsen R. Variation and association to diabetes in 2000 full mtDNA sequences mined from an exome study in a Danish population. European Journal of Human Genetics. 2014 Aug;22(8):1040-5.
KF162785.1	U5b2c2b	Denmark	Li S, Besenbacher S, Li Y, Kristiansen K, Grarup N, Albrechtsen A, Sparsø T, Korneliussen T, Hansen T, Wang J, Nielsen R. Variation and association to diabetes in 2000 full mtDNA sequences mined from an exome study in a Danish population. European Journal of Human Genetics. 2014 Aug;22(8):1040-5.
KF162789.1	U5b2a2a1	Denmark	Li S, Besenbacher S, Li Y, Kristiansen K, Grarup N, Albrechtsen A, Sparsø T, Korneliussen T, Hansen T, Wang J, Nielsen R. Variation and association to diabetes in 2000 full mtDNA sequences mined from an exome study in a Danish population. European Journal of Human Genetics. 2014 Aug;22(8):1040-5.
KF162797.1	U5a1b1b	Denmark	Li S, Besenbacher S, Li Y, Kristiansen K, Grarup N, Albrechtsen A, Sparsø T, Korneliussen T, Hansen T, Wang J, Nielsen R. Variation and association to diabetes in 2000 full mtDNA sequences mined from an exome study in a Danish population. European Journal of Human Genetics. 2014 Aug;22(8):1040-5.
KF162804.1	U5a2	Denmark	Li S, Besenbacher S, Li Y, Kristiansen K, Grarup N, Albrechtsen A, Sparsø T, Korneliussen T, Hansen T, Wang J, Nielsen R. Variation and association to diabetes in 2000 full mtDNA sequences mined from an exome study in a Danish population. European Journal of Human Genetics. 2014 Aug;22(8):1040-5.
KF162814.1	U5a2a1	Denmark	Li S, Besenbacher S, Li Y, Kristiansen K, Grarup N, Albrechtsen A, Sparsø T, Korneliussen T, Hansen T, Wang J, Nielsen R. Variation and association to diabetes in 2000 full mtDNA sequences mined from an exome study in a Danish population. European Journal of Human Genetics. 2014 Aug;22(8):1040-5.
KF162837.1	U5b1	Denmark	Li S, Besenbacher S, Li Y, Kristiansen K, Grarup N, Albrechtsen A, Sparsø T, Korneliussen T, Hansen T, Wang J, Nielsen R. Variation and association to diabetes in 2000 full mtDNA sequences mined from an exome study in a Danish population. European Journal of Human Genetics. 2014 Aug;22(8):1040-5.
KF162843.1	U5b3e	Denmark	Li S, Besenbacher S, Li Y, Kristiansen K, Grarup N, Albrechtsen A, Sparsø T, Korneliussen T, Hansen T, Wang J, Nielsen R. Variation and association to diabetes in 2000 full mtDNA sequences mined from an exome study in a Danish population. European Journal of Human Genetics. 2014 Aug;22(8):1040-5.
KF162850.1	U5a1g	Denmark	Li S, Besenbacher S, Li Y, Kristiansen K, Grarup N, Albrechtsen A, Sparsø T, Korneliussen T, Hansen T, Wang J, Nielsen R. Variation and association to diabetes in 2000 full mtDNA sequences mined from an exome study in a Danish population. European Journal of Human Genetics. 2014 Aug;22(8):1040-5.
KF162852.1	U5a1b1	Denmark	Li S, Besenbacher S, Li Y, Kristiansen K, Grarup N, Albrechtsen A, Sparsø T, Korneliussen T, Hansen T, Wang J, Nielsen R. Variation and association to diabetes in 2000 full mtDNA sequences mined from an exome study in a Danish population. European Journal of Human Genetics. 2014 Aug;22(8):1040-5.
KF162861.1	U5a1a1c	Denmark	Li S, Besenbacher S, Li Y, Kristiansen K, Grarup N, Albrechtsen A, Sparsø T, Korneliussen T, Hansen T, Wang J, Nielsen R. Variation and association to diabetes in 2000 full mtDNA sequences mined from an exome study in a Danish population. European Journal of Human Genetics. 2014 Aug;22(8):1040-5.
KF162866.1	U5b2a1a1	Denmark	Li S, Besenbacher S, Li Y, Kristiansen K, Grarup N, Albrechtsen A, Sparsø T, Korneliussen T, Hansen T, Wang J, Nielsen R. Variation and association to diabetes in 2000 full mtDNA sequences mined from an exome study in a Danish population. European Journal of Human Genetics. 2014 Aug;22(8):1040-5.
KF162904.1	U5b1c2b	Denmark	Li S, Besenbacher S, Li Y, Kristiansen K, Grarup N, Albrechtsen A, Sparsø T, Korneliussen T, Hansen T, Wang J, Nielsen R. Variation and association to diabetes in 2000 full mtDNA sequences mined from an exome study in a Danish population. European Journal of Human Genetics. 2014 Aug;22(8):1040-5.
KF162905.1	U5a1b+16362C	Denmark	Li S, Besenbacher S, Li Y, Kristiansen K, Grarup N, Albrechtsen A, Sparsø T, Korneliussen T, Hansen T, Wang J, Nielsen R. Variation and association to diabetes in 2000 full mtDNA sequences mined from an exome study in a Danish population. European Journal of Human Genetics. 2014 Aug;22(8):1040-5.
KF162908.1	U5a1a2	Denmark	Li S, Besenbacher S, Li Y, Kristiansen K, Grarup N, Albrechtsen A, Sparsø T, Korneliussen T, Hansen T, Wang J, Nielsen R. Variation and association to diabetes in 2000 full mtDNA sequences mined from an exome study in a Danish population. European Journal of Human Genetics. 2014 Aug;22(8):1040-5.
KF162918.1	U5a1h	Denmark	Li S, Besenbacher S, Li Y, Kristiansen K, Grarup N, Albrechtsen A, Sparsø T, Korneliussen T, Hansen T, Wang J, Nielsen R. Variation and association to diabetes in 2000 full mtDNA sequences mined from an exome study in a Danish population. European Journal of Human Genetics. 2014 Aug;22(8):1040-5.
KF162925.1	U5a1f2	Denmark	Li S, Besenbacher S, Li Y, Kristiansen K, Grarup N, Albrechtsen A, Sparsø T, Korneliussen T, Hansen T, Wang J, Nielsen R. Variation and association to diabetes in 2000 full mtDNA sequences mined from an exome study in a Danish population. European Journal of Human Genetics. 2014 Aug;22(8):1040-5.
KF162934.1	U5a1b1	Denmark	Li S, Besenbacher S, Li Y, Kristiansen K, Grarup N, Albrechtsen A, Sparsø T, Korneliussen T, Hansen T, Wang J, Nielsen R. Variation and association to diabetes in 2000 full mtDNA sequences mined from an exome study in a Danish population. European Journal of Human Genetics. 2014 Aug;22(8):1040-5.
KF162935.1	U5a1a2	Denmark	Li S, Besenbacher S, Li Y, Kristiansen K, Grarup N, Albrechtsen A, Sparsø T, Korneliussen T, Hansen T, Wang J, Nielsen R. Variation and association to diabetes in 2000 full mtDNA sequences mined from an exome study in a Danish population. European Journal of Human Genetics. 2014 Aug;22(8):1040-5.
KF162958.1	U5a1b+16362C	Denmark	Li S, Besenbacher S, Li Y, Kristiansen K, Grarup N, Albrechtsen A, Sparsø T, Korneliussen T, Hansen T, Wang J, Nielsen R. Variation and association to diabetes in 2000 full mtDNA sequences mined from an exome study in a Danish population. European Journal of Human Genetics. 2014 Aug;22(8):1040-5.
KF162959.1	U5b1b2	Denmark	Li S, Besenbacher S, Li Y, Kristiansen K, Grarup N, Albrechtsen A, Sparsø T, Korneliussen T, Hansen T, Wang J, Nielsen R. Variation and association to diabetes in 2000 full mtDNA sequences mined from an exome study in a Danish population. European Journal of Human Genetics. 2014 Aug;22(8):1040-5.
KF162973.1	U5a2b	Denmark	Li S, Besenbacher S, Li Y, Kristiansen K, Grarup N, Albrechtsen A, Sparsø T, Korneliussen T, Hansen T, Wang J, Nielsen R. Variation and association to diabetes in 2000 full mtDNA sequences mined from an exome study in a Danish population. European Journal of Human Genetics. 2014 Aug;22(8):1040-5.
KF163016.1	U5a2a2a	Denmark	Li S, Besenbacher S, Li Y, Kristiansen K, Grarup N, Albrechtsen A, Sparsø T, Korneliussen T, Hansen T, Wang J, Nielsen R. Variation and association to diabetes in 2000 full mtDNA sequences mined from an exome study in a Danish population. European Journal of Human Genetics. 2014 Aug;22(8):1040-5.
KF163031.1	U5a1b4	Denmark	Li S, Besenbacher S, Li Y, Kristiansen K, Grarup N, Albrechtsen A, Sparsø T, Korneliussen T, Hansen T, Wang J, Nielsen R. Variation and association to diabetes in 2000 full mtDNA sequences mined from an exome study in a Danish population. European Journal of Human Genetics. 2014 Aug;22(8):1040-5.
KF163045.1	U5a1a1+152C!	Denmark	Li S, Besenbacher S, Li Y, Kristiansen K, Grarup N, Albrechtsen A, Sparsø T, Korneliussen T, Hansen T, Wang J, Nielsen R. Variation and association to diabetes in 2000 full mtDNA sequences mined from an exome study in a Danish population. European Journal of Human Genetics. 2014 Aug;22(8):1040-5.
KF163049.1	U5a2+16294T	Denmark	Li S, Besenbacher S, Li Y, Kristiansen K, Grarup N, Albrechtsen A, Sparsø T, Korneliussen T, Hansen T, Wang J, Nielsen R. Variation and association to diabetes in 2000 full mtDNA sequences mined from an exome study in a Danish population. European Journal of Human Genetics. 2014 Aug;22(8):1040-5.
KF466256.1	U5b1b1a1a1	Finland	Greenspan B. Family Tree DNA - Genealogy by Genetics, Ltd., 1445 North Loop West, Suite 820, Houston, TX 77008, USA
KF631316.1	U5b1b1a1a1	Finland	Greenspan B. Family Tree DNA - Genealogy by Genetics, Ltd., 1445 North Loop West, Suite 820, Houston, TX 77008, USA
KF631318.1	U5b1i	England (UK)	Greenspan B. Family Tree DNA - Genealogy by Genetics, Ltd., 1445 North Loop West, Suite 820, Houston, TX 77008, USA
KF631319.1	U5b1i	England (UK)	Greenspan B. Family Tree DNA - Genealogy by Genetics, Ltd., 1445 North Loop West, Suite 820, Houston, TX 77008, USA
KF647698.1	U5a1j	Czech	Greenspan B. Family Tree DNA - Genealogy by Genetics, Ltd., 1445 North Loop West, Suite 820, Houston, TX 77008, USA
KF921964.1	U5b1d1c	UK	Greenspan B. Family Tree DNA - Genealogy by Genetics, Ltd., 1445 North Loop West, Suite 820, Houston, TX 77008, USA
KJ194456.1	U5a2c3a	UK	Greenspan B. Family Tree DNA - Genealogy by Genetics, Ltd., 1445 North Loop West, Suite 820, Houston, TX 77008, USA
KJ198893.1	U5b1b1	Sweden	Greenspan B. Family Tree DNA - Genealogy by Genetics, Ltd., 1445 North Loop West, Suite 820, Houston, TX 77008, USA
KJ198895.1	U5a2c3a	UK	Greenspan B. Family Tree DNA - Genealogy by Genetics, Ltd., 1445 North Loop West, Suite 820, Houston, TX 77008, USA
KJ690073.1	U5b1f	Sweden	Greenspan B. Family Tree DNA - Genealogy by Genetics, Ltd., 1445 North Loop West, Suite 820, Houston, TX 77008, USA
KJ735672.1	U5a2c1	UK	Greenspan B. Family Tree DNA - Genealogy by Genetics, Ltd., 1445 North Loop West, Suite 820, Houston, TX 77008, USA
KJ735674.1	U5a2c1	UK	Greenspan B. Family Tree DNA - Genealogy by Genetics, Ltd., 1445 North Loop West, Suite 820, Houston, TX 77008, USA
KJ801919.1	U5a1d2a	Sweden	Greenspan B. Family Tree DNA - Genealogy by Genetics, Ltd., 1445 North Loop West, Suite 820, Houston, TX 77008, USA
KJ856766.1	U5a2b	Buryat (Russia)	Derenko M, Malyarchuk B, Denisova G, Perkova M, Litvinov A, Grzybowski T, Dambueva I, Skonieczna K, Rogalla U, Tsybovsky I, Zakharov I. Western Eurasian ancestry in modern Siberians based on mitogenomic data. BMC evolutionary biology. 2014 Dec;14(1):1-1.
KJ856782.1	U5a2b	Buryat (Russia)	Derenko M, Malyarchuk B, Denisova G, Perkova M, Litvinov A, Grzybowski T, Dambueva I, Skonieczna K, Rogalla U, Tsybovsky I, Zakharov I. Western Eurasian ancestry in modern Siberians based on mitogenomic data. BMC evolutionary biology. 2014 Dec;14(1):1-1.
KJ856787.1	U5b1b1a	Buryat (Russia)	Derenko M, Malyarchuk B, Denisova G, Perkova M, Litvinov A, Grzybowski T, Dambueva I, Skonieczna K, Rogalla U, Tsybovsky I, Zakharov I. Western Eurasian ancestry in modern Siberians based on mitogenomic data. BMC evolutionary biology. 2014 Dec;14(1):1-1.
KJ863728.1	U5b1c1a	England (UK)	Greenspan B. Family Tree DNA - Genealogy by Genetics, Ltd., 1445 North Loop West, Suite 820, Houston, TX 77008, USA
KM411957.1	U5a1b1a	England (UK)	Greenspan B. Family Tree DNA - Genealogy by Genetics, Ltd., 1445 North Loop West, Suite 820, Houston, TX 77008, USA
KM925144.1	U5a1b3a	Finland	Greenspan B. Family Tree DNA - Genealogy by Genetics, Ltd., 1445 North Loop West, Suite 820, Houston, TX 77008, USA
KP688570.1	U5b1b1g1	Sweden	Greenspan B. Family Tree DNA - Genealogy by Genetics, Ltd., 1445 North Loop West, Suite 820, Houston, TX 77008, USA
KP698513.1	U5a1b1h	Finland	Greenspan B. Family Tree DNA - Genealogy by Genetics, Ltd., 1445 North Loop West, Suite 820, Houston, TX 77008, USA
KP726908.1	U5a2b1c	Czech	Greenspan B. Family Tree DNA - Genealogy by Genetics, Ltd., 1445 North Loop West, Suite 820, Houston, TX 77008, USA
KP735165.1	U5a1a1	Czech	Greenspan B. Family Tree DNA - Genealogy by Genetics, Ltd., 1445 North Loop West, Suite 820, Houston, TX 77008, USA
KP782041.1	U5b1b1a1a	Finland	Greenspan B. Family Tree DNA - Genealogy by Genetics, Ltd., 1445 North Loop West, Suite 820, Houston, TX 77008, USA
KP814039.1	U5a2d	Latvia	Schulz A, Burger J, Terberger T, Lazaridis I, Zagorska I, Buzhilova A, Gerhards G, Kozlowski SK, Lueth F, Zhilin M, Ridush B, Reich D, Bollongino R, and Powell A. Genetic structure and population size of late glacial and early Holocene European hunter-gatherers (Unpublished)
KP835772.1	U5b1b1g1a	Germany	Greenspan B. Family Tree DNA - Genealogy by Genetics, Ltd., 1445 North Loop West, Suite 820, Houston, TX 77008, USA.
KP940982.1	U5b2a2c	England (UK)	Greenspan B. Family Tree DNA - Genealogy by Genetics, Ltd., 1445 North Loop West, Suite 820, Houston, TX 77008, USA.
KP974688.1	U5b2	UK	Greenspan B. Family Tree DNA - Genealogy by Genetics, Ltd., 1445 North Loop West, Suite 820, Houston, TX 77008, USA.
KR011273.1	U5b2b4a	Germany	Greenspan B. Family Tree DNA - Genealogy by Genetics, Ltd., 1445 North Loop West, Suite 820, Houston, TX 77008, USA.
KR260479.1	U5a1g1	French Canadian	Greenspan B. Family Tree DNA - Genealogy by Genetics, Ltd., 1445 North Loop West, Suite 820, Houston, TX 77008, USA.
KR779775.1	U5b1b2	Finland	Greenspan B. Family Tree DNA - Genealogy by Genetics, Ltd., 1445 North Loop West, Suite 820, Houston, TX 77008, USA.
KR809713.1	U5a1a1b	Sweden	Greenspan B. Family Tree DNA - Genealogy by Genetics, Ltd., 1445 North Loop West, Suite 820, Houston, TX 77008, USA.
KR858869.1	U5a1a1d	UK	Greenspan B. Family Tree DNA - Genealogy by Genetics, Ltd., 1445 North Loop West, Suite 820, Houston, TX 77008, USA.
KR864755.1	U5a1b1h	Finland	Greenspan B. Family Tree DNA - Genealogy by Genetics, Ltd., 1445 North Loop West, Suite 820, Houston, TX 77008, USA.
KR902533.1	U5a2c3a	Sweden	Greenspan B. Family Tree DNA - Genealogy by Genetics, Ltd., 1445 North Loop West, Suite 820, Houston, TX 77008, USA.
KT193618.1	U5b2a1a1	Finland	Greenspan B. Family Tree DNA - Genealogy by Genetics, Ltd., 1445 North Loop West, Suite 820, Houston, TX 77008, USA.
KT277304.1	U5b1f	Sweden	Greenspan B. Family Tree DNA - Genealogy by Genetics, Ltd., 1445 North Loop West, Suite 820, Houston, TX 77008, USA.
KT359914.1	U5b2a1a1	Germany	Greenspan B. Family Tree DNA - Genealogy by Genetics, Ltd., 1445 North Loop West, Suite 820, Houston, TX 77008, USA.
KT366045.1	U5a1	Finland	Greenspan B. Family Tree DNA - Genealogy by Genetics, Ltd., 1445 North Loop West, Suite 820, Houston, TX 77008, USA.
KT372903.1	U5b1b1g1	Germany	Prather HM and Greenspan B. Family Tree DNA - Genealogy by Genetics, Ltd., 1445 North Loop West, Suite 820, Houston, TX 77008, USA.
KT697999.1	U5b1+16189!	Serbia	Davidovic S, Malyarchuk B, Derenko M, Litvinov A, Grzybowski T, and Kovacevic-Grujicic N. Mitochondrial haplogroup U diversity associated with the Slavic expansion to the Western Balkans. (Unpublished)
KT698003.1	U5a2b	Serbia	Davidovic S, Malyarchuk B, Derenko M, Litvinov A, Grzybowski T, and Kovacevic-Grujicic N. Mitochondrial haplogroup U diversity associated with the Slavic expansion to the Western Balkans. (Unpublished)
KT698010.1	U5a1a2a	Serbia	Davidovic S, Malyarchuk B, Derenko M, Litvinov A, Grzybowski T, and Kovacevic-Grujicic N. Mitochondrial haplogroup U diversity associated with the Slavic expansion to the Western Balkans. (Unpublished)
KT698018.1	U5b1a	Serbia	Davidovic S, Malyarchuk B, Derenko M, Litvinov A, Grzybowski T, and Kovacevic-Grujicic N. Mitochondrial haplogroup U diversity associated with the Slavic expansion to the Western Balkans. (Unpublished)
KT698021.1	U5a2b	Serbia	Davidovic S, Malyarchuk B, Derenko M, Litvinov A, Grzybowski T, and Kovacevic-Grujicic N. Mitochondrial haplogroup U diversity associated with the Slavic expansion to the Western Balkans. (Unpublished)
KT698022.1	U5a1a1	Serbia	Davidovic S, Malyarchuk B, Derenko M, Litvinov A, Grzybowski T, and Kovacevic-Grujicic N. Mitochondrial haplogroup U diversity associated with the Slavic expansion to the Western Balkans. (Unpublished)
KT698024.1	U5b1a	Serbia	Davidovic S, Malyarchuk B, Derenko M, Litvinov A, Grzybowski T, and Kovacevic-Grujicic N. Mitochondrial haplogroup U diversity associated with the Slavic expansion to the Western Balkans. (Unpublished)
KT698028.1	U5a2b	Serbia	Davidovic S, Malyarchuk B, Derenko M, Litvinov A, Grzybowski T, and Kovacevic-Grujicic N. Mitochondrial haplogroup U diversity associated with the Slavic expansion to the Western Balkans. (Unpublished)
KT764936.1	U5a1b1h	Sweden	Greenspan B. Family Tree DNA - Genealogy by Genetics, Ltd., 1445 North Loop West, Suite 820, Houston, TX 77008, USA.
KT897695.1	U5a1d2a1	Finland	Greenspan B. Family Tree DNA - Genealogy by Genetics, Ltd., 1445 North Loop West, Suite 820, Houston, TX 77008, USA.
KT956911.1	U5b1+16189!	France	Greenspan B. Family Tree DNA - Genealogy by Genetics, Ltd., 1445 North Loop West, Suite 820, Houston, TX 77008, USA.
KU057167.1	U5a1i1	Norway	Greenspan B. Family Tree DNA - Genealogy by Genetics, Ltd., 1445 North Loop West, Suite 820, Houston, TX 77008, USA.
KU953390.1	U5a2a1a	Finland	Greenspan B. Family Tree DNA - Genealogy by Genetics, Ltd., 1445 North Loop West, Suite 820, Houston, TX 77008, USA.
KU954490.1	U5b1b1a1	Finland	Greenspan B. Family Tree DNA - Genealogy by Genetics, Ltd., 1445 North Loop West, Suite 820, Houston, TX 77008, USA.
KU954498.1	U5b1b1a	Finland	Greenspan B. Family Tree DNA - Genealogy by Genetics, Ltd., 1445 North Loop West, Suite 820, Houston, TX 77008, USA.
KX467281.1	U5a1i1	India	Sharma I, Sharma V, Rai E, and Sharma S. Complete Mitochondrial sequences of individuals belonging to maternal haplogroup U5 from Jammu and Kashmir, India. (Unpublished)
KX517914.1	U5b1c2b	Sweden	Greenspan B. Family Tree DNA - Genealogy by Genetics, Ltd., 1445 North Loop West, Suite 820, Houston, TX 77008, USA.
KX530929.1	U5b3	Sweden	Greenspan B. Family Tree DNA - Genealogy by Genetics, Ltd., 1445 North Loop West, Suite 820, Houston, TX 77008, USA.
KX831131.1	U5a1b2	Finland	Greenspan B. Family Tree DNA - Genealogy by Genetics, Ltd., 1445 North Loop West, Suite 820, Houston, TX 77008, USA.
KX950712.1	U5b1f	Sweden	Greenspan B. Family Tree DNA - Genealogy by Genetics, Ltd., 1445 North Loop West, Suite 820, Houston, TX 77008, USA.
KY284598.1	U5b1b2	Finland	Greenspan B. Family Tree DNA - Genealogy by Genetics, Ltd., 1445 North Loop West, Suite 820, Houston, TX 77008, USA.
KY346826.1	U5a2a1	Germany	Greenspan B. Family Tree DNA - Genealogy by Genetics, Ltd., 1445 North Loop West, Suite 820, Houston, TX 77008, USA.
KY409296.1	U5a2c1	Sardinian	Olivieri A, Sidore C, Achilli A, Angius A, Posth C, Furtwängler A, Brandini S, Capodiferro MR, Gandini F, Zoledziewska M, Pitzalis M. Mitogenome diversity in Sardinians: a genetic window onto an island's past. Molecular biology and evolution. 2017 May 1;34(5):1230-9.
KY452021.1	U5b1f	Sweden	Greenspan B. Family Tree DNA - Genealogy by Genetics, Ltd., 1445 North Loop West, Suite 820, Houston, TX 77008, USA.
KY452024.1	U5b1f	Sweden	Greenspan B. Family Tree DNA - Genealogy by Genetics, Ltd., 1445 North Loop West, Suite 820, Houston, TX 77008, USA.
KY496864.1	U5a1b3a	Finland	Soini HK, Väisänen A, Kärppä M, Hinttala R, Kytövuori L, Moilanen JS, Uusimaa J, Majamaa K. A novel MTTT mutation m. 15933G> a revealed in analysis of mitochondrial DNA in patients with suspected mitochondrial disease. BMC Medical Genetics. 2017 Dec;18(1):1-8.
KY496866.1	U5b1b2a	Finland	Soini HK, Väisänen A, Kärppä M, Hinttala R, Kytövuori L, Moilanen JS, Uusimaa J, Majamaa K. A novel MTTT mutation m. 15933G> a revealed in analysis of mitochondrial DNA in patients with suspected mitochondrial disease. BMC Medical Genetics. 2017 Dec;18(1):1-8.
KY496867.1	U5a1d2b	Finland	Soini HK, Väisänen A, Kärppä M, Hinttala R, Kytövuori L, Moilanen JS, Uusimaa J, Majamaa K. A novel MTTT mutation m. 15933G> a revealed in analysis of mitochondrial DNA in patients with suspected mitochondrial disease. BMC Medical Genetics. 2017 Dec;18(1):1-8.
KY496874.1	U5a2a1a	Finland	Soini HK, Väisänen A, Kärppä M, Hinttala R, Kytövuori L, Moilanen JS, Uusimaa J, Majamaa K. A novel MTTT mutation m. 15933G> a revealed in analysis of mitochondrial DNA in patients with suspected mitochondrial disease. BMC Medical Genetics. 2017 Dec;18(1):1-8.
KY496875.1	U5a2a1a	Finland	Soini HK, Väisänen A, Kärppä M, Hinttala R, Kytövuori L, Moilanen JS, Uusimaa J, Majamaa K. A novel MTTT mutation m. 15933G> a revealed in analysis of mitochondrial DNA in patients with suspected mitochondrial disease. BMC Medical Genetics. 2017 Dec;18(1):1-8.
KY496881.1	U5a1a1c	Finland	Soini HK, Väisänen A, Kärppä M, Hinttala R, Kytövuori L, Moilanen JS, Uusimaa J, Majamaa K. A novel MTTT mutation m. 15933G> a revealed in analysis of mitochondrial DNA in patients with suspected mitochondrial disease. BMC Medical Genetics. 2017 Dec;18(1):1-8.
KY496884.1	U5a2a1e	Finland	Soini HK, Väisänen A, Kärppä M, Hinttala R, Kytövuori L, Moilanen JS, Uusimaa J, Majamaa K. A novel MTTT mutation m. 15933G> a revealed in analysis of mitochondrial DNA in patients with suspected mitochondrial disease. BMC Medical Genetics. 2017 Dec;18(1):1-8.
KY496886.1	U5a1a1c	Finland	Soini HK, Väisänen A, Kärppä M, Hinttala R, Kytövuori L, Moilanen JS, Uusimaa J, Majamaa K. A novel MTTT mutation m. 15933G> a revealed in analysis of mitochondrial DNA in patients with suspected mitochondrial disease. BMC Medical Genetics. 2017 Dec;18(1):1-8.
KY496889.1	U5b1b1a2	Finland	Soini HK, Väisänen A, Kärppä M, Hinttala R, Kytövuori L, Moilanen JS, Uusimaa J, Majamaa K. A novel MTTT mutation m. 15933G> a revealed in analysis of mitochondrial DNA in patients with suspected mitochondrial disease. BMC Medical Genetics. 2017 Dec;18(1):1-8.
KY496913.1	U5a2a1	Finland	Soini HK, Väisänen A, Kärppä M, Hinttala R, Kytövuori L, Moilanen JS, Uusimaa J, Majamaa K. A novel MTTT mutation m. 15933G> a revealed in analysis of mitochondrial DNA in patients with suspected mitochondrial disease. BMC Medical Genetics. 2017 Dec;18(1):1-8.
KY499950.1	U5b1e1	Finland	Soini HK, Väisänen A, Kärppä M, Hinttala R, Kytövuori L, Moilanen JS, Uusimaa J, Majamaa K. A novel MTTT mutation m. 15933G> a revealed in analysis of mitochondrial DNA in patients with suspected mitochondrial disease. BMC Medical Genetics. 2017 Dec;18(1):1-8.
KY580834.1	U5b1e1	Finland	Soini HK, Väisänen A, Kärppä M, Hinttala R, Kytövuori L, Moilanen JS, Uusimaa J, Majamaa K. A novel MTTT mutation m. 15933G> a revealed in analysis of mitochondrial DNA in patients with suspected mitochondrial disease. BMC Medical Genetics. 2017 Dec;18(1):1-8.
KY606241.1	U5b1e1	Finland	Soini HK, Väisänen A, Kärppä M, Hinttala R, Kytövuori L, Moilanen JS, Uusimaa J, Majamaa K. A novel MTTT mutation m. 15933G> a revealed in analysis of mitochondrial DNA in patients with suspected mitochondrial disease. BMC Medical Genetics. 2017 Dec;18(1):1-8.
KY606917.1	U5b1b2	Finland	Soini HK, Väisänen A, Kärppä M, Hinttala R, Kytövuori L, Moilanen JS, Uusimaa J, Majamaa K. A novel MTTT mutation m. 15933G> a revealed in analysis of mitochondrial DNA in patients with suspected mitochondrial disease. BMC Medical Genetics. 2017 Dec;18(1):1-8.
KY606940.1	U5b1b1a	Finland	Soini HK, Väisänen A, Kärppä M, Hinttala R, Kytövuori L, Moilanen JS, Uusimaa J, Majamaa K. A novel MTTT mutation m. 15933G> a revealed in analysis of mitochondrial DNA in patients with suspected mitochondrial disease. BMC Medical Genetics. 2017 Dec;18(1):1-8.
KY615260.1	U5b1b2	Finland	Soini HK, Väisänen A, Kärppä M, Hinttala R, Kytövuori L, Moilanen JS, Uusimaa J, Majamaa K. A novel MTTT mutation m. 15933G> a revealed in analysis of mitochondrial DNA in patients with suspected mitochondrial disease. BMC Medical Genetics. 2017 Dec;18(1):1-8.
KY656559.1	U5a1a1	Finland	Soini HK, Väisänen A, Kärppä M, Hinttala R, Kytövuori L, Moilanen JS, Uusimaa J, Majamaa K. A novel MTTT mutation m. 15933G> a revealed in analysis of mitochondrial DNA in patients with suspected mitochondrial disease. BMC Medical Genetics. 2017 Dec;18(1):1-8.
KY656561.1	U5b1b1a	Finland	Greenspan B. Family Tree DNA - Genealogy by Genetics, Ltd., 1445 North Loop West, Suite 820, Houston, TX 77008, USA.
KY670860.1	U5a1g	Russia	Malyarchuk B, Litvinov A, Derenko M, Skonieczna K, Grzybowski T, Grosheva A, Shneider Y, Rychkov S, Zhukova O. Mitogenomic diversity in Russians and Poles. Forensic Science International: Genetics. 2017 Sep 1;30:51-6.
KY670863.1	U5b2a5	Russia	Malyarchuk B, Litvinov A, Derenko M, Skonieczna K, Grzybowski T, Grosheva A, Shneider Y, Rychkov S, Zhukova O. Mitogenomic diversity in Russians and Poles. Forensic Science International: Genetics. 2017 Sep 1;30:51-6.
KY670884.1	U5b1b1+152C!	Russia	Malyarchuk B, Litvinov A, Derenko M, Skonieczna K, Grzybowski T, Grosheva A, Shneider Y, Rychkov S, Zhukova O. Mitogenomic diversity in Russians and Poles. Forensic Science International: Genetics. 2017 Sep 1;30:51-6.
KY670901.1	U5a2b	Russia	Malyarchuk B, Litvinov A, Derenko M, Skonieczna K, Grzybowski T, Grosheva A, Shneider Y, Rychkov S, Zhukova O. Mitogenomic diversity in Russians and Poles. Forensic Science International: Genetics. 2017 Sep 1;30:51-6.
KY670911.1	U5a1a2a	Russia	Malyarchuk B, Litvinov A, Derenko M, Skonieczna K, Grzybowski T, Grosheva A, Shneider Y, Rychkov S, Zhukova O. Mitogenomic diversity in Russians and Poles. Forensic Science International: Genetics. 2017 Sep 1;30:51-6.
KY670928.1	U5a1a1	Russia	Malyarchuk B, Litvinov A, Derenko M, Skonieczna K, Grzybowski T, Grosheva A, Shneider Y, Rychkov S, Zhukova O. Mitogenomic diversity in Russians and Poles. Forensic Science International: Genetics. 2017 Sep 1;30:51-6.
KY670929.1	U5b1b1	Russia	Malyarchuk B, Litvinov A, Derenko M, Skonieczna K, Grzybowski T, Grosheva A, Shneider Y, Rychkov S, Zhukova O. Mitogenomic diversity in Russians and Poles. Forensic Science International: Genetics. 2017 Sep 1;30:51-6.
KY670955.1	U5a1d2b	Russia	Malyarchuk B, Litvinov A, Derenko M, Skonieczna K, Grzybowski T, Grosheva A, Shneider Y, Rychkov S, Zhukova O. Mitogenomic diversity in Russians and Poles. Forensic Science International: Genetics. 2017 Sep 1;30:51-6.
KY671045.1	U5a1a1a	Russia	Malyarchuk B, Litvinov A, Derenko M, Skonieczna K, Grzybowski T, Grosheva A, Shneider Y, Rychkov S, Zhukova O. Mitogenomic diversity in Russians and Poles. Forensic Science International: Genetics. 2017 Sep 1;30:51-6.
KY671057.1	U5b1b1a1a	Russia	Malyarchuk B, Litvinov A, Derenko M, Skonieczna K, Grzybowski T, Grosheva A, Shneider Y, Rychkov S, Zhukova O. Mitogenomic diversity in Russians and Poles. Forensic Science International: Genetics. 2017 Sep 1;30:51-6.
KY671066.1	U5a1c2	Russia	Malyarchuk B, Litvinov A, Derenko M, Skonieczna K, Grzybowski T, Grosheva A, Shneider Y, Rychkov S, Zhukova O. Mitogenomic diversity in Russians and Poles. Forensic Science International: Genetics. 2017 Sep 1;30:51-6.
KY671076.1	U5b1e1	Russia	Malyarchuk B, Litvinov A, Derenko M, Skonieczna K, Grzybowski T, Grosheva A, Shneider Y, Rychkov S, Zhukova O. Mitogenomic diversity in Russians and Poles. Forensic Science International: Genetics. 2017 Sep 1;30:51-6.
KY674521.1	U5b1b2a	Finland	Greenspan B. Family Tree DNA - Genealogy by Genetics, Ltd., 1445 North Loop West, Suite 820, Houston, TX 77008, USA.
KY771077.1	U5b1b1a	Finland	Loe J. Full Genomes Corp., 2275 Research Blvd., Rockville, MD 20850, USA
KY782150.1	U5a2e	Poland	Malyarchuk B, Litvinov A, Derenko M, Skonieczna K, Grzybowski T, Grosheva A, Shneider Y, Rychkov S, Zhukova O. Mitogenomic diversity in Russians and Poles. Forensic Science International: Genetics. 2017 Sep 1;30:51-6.
KY782154.1	U5b1e1a	Poland	Malyarchuk B, Litvinov A, Derenko M, Skonieczna K, Grzybowski T, Grosheva A, Shneider Y, Rychkov S, Zhukova O. Mitogenomic diversity in Russians and Poles. Forensic Science International: Genetics. 2017 Sep 1;30:51-6.
KY782155.1	U5a2b	Poland	Malyarchuk B, Litvinov A, Derenko M, Skonieczna K, Grzybowski T, Grosheva A, Shneider Y, Rychkov S, Zhukova O. Mitogenomic diversity in Russians and Poles. Forensic Science International: Genetics. 2017 Sep 1;30:51-6.
KY782171.1	U5b1b1a	Poland	Malyarchuk B, Litvinov A, Derenko M, Skonieczna K, Grzybowski T, Grosheva A, Shneider Y, Rychkov S, Zhukova O. Mitogenomic diversity in Russians and Poles. Forensic Science International: Genetics. 2017 Sep 1;30:51-6.
KY782187.1	U5a1c1	Poland	Malyarchuk B, Litvinov A, Derenko M, Skonieczna K, Grzybowski T, Grosheva A, Shneider Y, Rychkov S, Zhukova O. Mitogenomic diversity in Russians and Poles. Forensic Science International: Genetics. 2017 Sep 1;30:51-6.
KY782199.1	U5b1c2a	Poland	Malyarchuk B, Litvinov A, Derenko M, Skonieczna K, Grzybowski T, Grosheva A, Shneider Y, Rychkov S, Zhukova O. Mitogenomic diversity in Russians and Poles. Forensic Science International: Genetics. 2017 Sep 1;30:51-6.
KY782210.1	U5a1d2a1	Poland	Malyarchuk B, Litvinov A, Derenko M, Skonieczna K, Grzybowski T, Grosheva A, Shneider Y, Rychkov S, Zhukova O. Mitogenomic diversity in Russians and Poles. Forensic Science International: Genetics. 2017 Sep 1;30:51-6.
KY782213.1	U5a2e	Poland	Malyarchuk B, Litvinov A, Derenko M, Skonieczna K, Grzybowski T, Grosheva A, Shneider Y, Rychkov S, Zhukova O. Mitogenomic diversity in Russians and Poles. Forensic Science International: Genetics. 2017 Sep 1;30:51-6.
KY923852.1	U5b1b1b	Fulani (Niger)	Kulichová I, Fernandes V, Deme A, Nováčková J, Stenzl V, Novelletto A, Pereira L, Černý V. Internal diversification of non‐sub‐Saharan haplogroups in Sahelian populations and the spread of pastoralism beyond the Sahara. American journal of physical anthropology. 2017 Oct;164(2):424-34.
KY923854.1	U5b1b1b	Fulani (Niger)	Kulichová I, Fernandes V, Deme A, Nováčková J, Stenzl V, Novelletto A, Pereira L, Černý V. Internal diversification of non‐sub‐Saharan haplogroups in Sahelian populations and the spread of pastoralism beyond the Sahara. American journal of physical anthropology. 2017 Oct;164(2):424-34.
KY923855.1	U5b1b1b	Fulani (Burkina Faso)	Kulichová I, Fernandes V, Deme A, Nováčková J, Stenzl V, Novelletto A, Pereira L, Černý V. Internal diversification of non‐sub‐Saharan haplogroups in Sahelian populations and the spread of pastoralism beyond the Sahara. American journal of physical anthropology. 2017 Oct;164(2):424-34.
KY923856.1	U5b1b1b	Fulani (Burkina Faso)	Kulichová I, Fernandes V, Deme A, Nováčková J, Stenzl V, Novelletto A, Pereira L, Černý V. Internal diversification of non‐sub‐Saharan haplogroups in Sahelian populations and the spread of pastoralism beyond the Sahara. American journal of physical anthropology. 2017 Oct;164(2):424-34.
KY923857.1	U5b1b1b	Fulani (Chad)	Kulichová I, Fernandes V, Deme A, Nováčková J, Stenzl V, Novelletto A, Pereira L, Černý V. Internal diversification of non‐sub‐Saharan haplogroups in Sahelian populations and the spread of pastoralism beyond the Sahara. American journal of physical anthropology. 2017 Oct;164(2):424-34.
KY923858.1	U5b1b1b	Fulani (Chad)	Kulichová I, Fernandes V, Deme A, Nováčková J, Stenzl V, Novelletto A, Pereira L, Černý V. Internal diversification of non‐sub‐Saharan haplogroups in Sahelian populations and the spread of pastoralism beyond the Sahara. American journal of physical anthropology. 2017 Oct;164(2):424-34.
KY923859.1	U5b1b1b	Fulani (Chad)	Kulichová I, Fernandes V, Deme A, Nováčková J, Stenzl V, Novelletto A, Pereira L, Černý V. Internal diversification of non‐sub‐Saharan haplogroups in Sahelian populations and the spread of pastoralism beyond the Sahara. American journal of physical anthropology. 2017 Oct;164(2):424-34.
KY923860.1	U5b1b1b	Fulani (Chad)	Kulichová I, Fernandes V, Deme A, Nováčková J, Stenzl V, Novelletto A, Pereira L, Černý V. Internal diversification of non‐sub‐Saharan haplogroups in Sahelian populations and the spread of pastoralism beyond the Sahara. American journal of physical anthropology. 2017 Oct;164(2):424-34.
KY923861.1	U5b1b1b	Fulani (Niger)	Kulichová I, Fernandes V, Deme A, Nováčková J, Stenzl V, Novelletto A, Pereira L, Černý V. Internal diversification of non‐sub‐Saharan haplogroups in Sahelian populations and the spread of pastoralism beyond the Sahara. American journal of physical anthropology. 2017 Oct;164(2):424-34.
KY923862.1	U5b1b1b	Songhai (Mali)	Kulichová I, Fernandes V, Deme A, Nováčková J, Stenzl V, Novelletto A, Pereira L, Černý V. Internal diversification of non‐sub‐Saharan haplogroups in Sahelian populations and the spread of pastoralism beyond the Sahara. American journal of physical anthropology. 2017 Oct;164(2):424-34.
KY967268.1	U5b1d1c	Germany	Greenspan B. Family Tree DNA - Genealogy by Genetics, Ltd., 1445 North Loop West, Suite 820, Houston, TX 77008, USA.
MF035493.1	U5a1a1	Sweden	Greenspan B. Family Tree DNA - Genealogy by Genetics, Ltd., 1445 North Loop West, Suite 820, Houston, TX 77008, USA.
MF070509.1	U5a1b1h	Finland	Greenspan B. Family Tree DNA - Genealogy by Genetics, Ltd., 1445 North Loop West, Suite 820, Houston, TX 77008, USA.
MF110609.1	U5b1b1a	Sweden	Greenspan B. Family Tree DNA - Genealogy by Genetics, Ltd., 1445 North Loop West, Suite 820, Houston, TX 77008, USA.
MF152681.1	U5b1b1a1	Saami	Greenspan B. Family Tree DNA - Genealogy by Genetics, Ltd., 1445 North Loop West, Suite 820, Houston, TX 77008, USA.
MF172950.1	U5b2b1a1	Sweden	Greenspan B. Family Tree DNA - Genealogy by Genetics, Ltd., 1445 North Loop West, Suite 820, Houston, TX 77008, USA.
MF177144.1	U5a1a1b	Poland	Skonieczna K, Malyarchuk B, Jawień A, Marszałek A, Banaszkiewicz Z, Jarmocik P, Grzybowski T. Mitogenomic differences between the normal and tumor cells of colorectal cancer patients. Human Mutation. 2018 May;39(5):691-701.
MF177151.1	U5b1e1	Poland	Skonieczna K, Malyarchuk B, Jawień A, Marszałek A, Banaszkiewicz Z, Jarmocik P, Grzybowski T. Mitogenomic differences between the normal and tumor cells of colorectal cancer patients. Human Mutation. 2018 May;39(5):691-701.
MF177152.1	U5b1e1	Poland	Skonieczna K, Malyarchuk B, Jawień A, Marszałek A, Banaszkiewicz Z, Jarmocik P, Grzybowski T. Mitogenomic differences between the normal and tumor cells of colorectal cancer patients. Human Mutation. 2018 May;39(5):691-701.
MF177156.1	U5a1a1	Poland	Skonieczna K, Malyarchuk B, Jawień A, Marszałek A, Banaszkiewicz Z, Jarmocik P, Grzybowski T. Mitogenomic differences between the normal and tumor cells of colorectal cancer patients. Human Mutation. 2018 May;39(5):691-701.
MF177166.1	U5a2a1b	Poland	Skonieczna K, Malyarchuk B, Jawień A, Marszałek A, Banaszkiewicz Z, Jarmocik P, Grzybowski T. Mitogenomic differences between the normal and tumor cells of colorectal cancer patients. Human Mutation. 2018 May;39(5):691-701.
MF177181.1	U5a1a1+152C!	Poland	Skonieczna K, Malyarchuk B, Jawień A, Marszałek A, Banaszkiewicz Z, Jarmocik P, Grzybowski T. Mitogenomic differences between the normal and tumor cells of colorectal cancer patients. Human Mutation. 2018 May;39(5):691-701.
MF177182.1	U5b1a	Poland	Skonieczna K, Malyarchuk B, Jawień A, Marszałek A, Banaszkiewicz Z, Jarmocik P, Grzybowski T. Mitogenomic differences between the normal and tumor cells of colorectal cancer patients. Human Mutation. 2018 May;39(5):691-701.
MF278019.1	U5a1a1	Sweden	Greenspan B. Family Tree DNA - Genealogy by Genetics, Ltd., 1445 North Loop West, Suite 820, Houston, TX 77008, USA.
MF317873.1	U5a1b1g	UK	McGeehan RE, Cockram LA, Littlewood DT, Keatley K, Eccles DM, An Q. Deep sequencing reveals the mitochondrial DNA variation landscapes of breast-to-brain metastasis blood samples. Mitochondrial DNA Part A. 2018 Jul 4;29(5):703-13.
MF317877.1	U5a2c1	UK	McGeehan RE, Cockram LA, Littlewood DT, Keatley K, Eccles DM, An Q. Deep sequencing reveals the mitochondrial DNA variation landscapes of breast-to-brain metastasis blood samples. Mitochondrial DNA Part A. 2018 Jul 4;29(5):703-13.
MF356207.1	U5b1b1a	Saami	Greenspan B. Family Tree DNA - Genealogy by Genetics, Ltd., 1445 North Loop West, Suite 820, Houston, TX 77008, USA.
MF362860.1	U5a1b	Armenia	Margaryan A, Derenko M, Hovhannisyan H, Malyarchuk B, Heller R, Khachatryan Z, Avetisyan P, Badalyan R, Bobokhyan A, Melikyan V, Sargsyan G. Eight millennia of matrilineal genetic continuity in the south Caucasus. Current Biology. 2017 Jul 10;27(13):2023-8.
MF362926.1	U5b1b	Armenia	Margaryan A, Derenko M, Hovhannisyan H, Malyarchuk B, Heller R, Khachatryan Z, Avetisyan P, Badalyan R, Bobokhyan A, Melikyan V, Sargsyan G. Eight millennia of matrilineal genetic continuity in the south Caucasus. Current Biology. 2017 Jul 10;27(13):2023-8.
MF497491.1	U5b1b1a3	Finland	Järviaho T, Hurme‐Niiranen A, Soini HK, Niinimäki R, Möttönen M, Savolainen ER, Hinttala R, Harila‐Saari A, Uusimaa J. Novel non‐neutral mitochondrial DNA mutations found in childhood acute lymphoblastic leukemia. Clinical Genetics. 2018 Feb;93(2):275-85.
MF497492.1	U5b1b1a1a	Finland	Järviaho T, Hurme‐Niiranen A, Soini HK, Niinimäki R, Möttönen M, Savolainen ER, Hinttala R, Harila‐Saari A, Uusimaa J. Novel non‐neutral mitochondrial DNA mutations found in childhood acute lymphoblastic leukemia. Clinical Genetics. 2018 Feb;93(2):275-85.
MF497496.1	U5b1b2	Finland	Järviaho T, Hurme‐Niiranen A, Soini HK, Niinimäki R, Möttönen M, Savolainen ER, Hinttala R, Harila‐Saari A, Uusimaa J. Novel non‐neutral mitochondrial DNA mutations found in childhood acute lymphoblastic leukemia. Clinical Genetics. 2018 Feb;93(2):275-85.
MF497498.1	U5a2a1a	Finland	Järviaho T, Hurme‐Niiranen A, Soini HK, Niinimäki R, Möttönen M, Savolainen ER, Hinttala R, Harila‐Saari A, Uusimaa J. Novel non‐neutral mitochondrial DNA mutations found in childhood acute lymphoblastic leukemia. Clinical Genetics. 2018 Feb;93(2):275-85.
MF497501.1	U5b1b2	Finland	Järviaho T, Hurme‐Niiranen A, Soini HK, Niinimäki R, Möttönen M, Savolainen ER, Hinttala R, Harila‐Saari A, Uusimaa J. Novel non‐neutral mitochondrial DNA mutations found in childhood acute lymphoblastic leukemia. Clinical Genetics. 2018 Feb;93(2):275-85.
MF497504.1	U5b1b1a	Finland	Järviaho T, Hurme‐Niiranen A, Soini HK, Niinimäki R, Möttönen M, Savolainen ER, Hinttala R, Harila‐Saari A, Uusimaa J. Novel non‐neutral mitochondrial DNA mutations found in childhood acute lymphoblastic leukemia. Clinical Genetics. 2018 Feb;93(2):275-85.
MF497506.1	U5b1b1a	Finland	Järviaho T, Hurme‐Niiranen A, Soini HK, Niinimäki R, Möttönen M, Savolainen ER, Hinttala R, Harila‐Saari A, Uusimaa J. Novel non‐neutral mitochondrial DNA mutations found in childhood acute lymphoblastic leukemia. Clinical Genetics. 2018 Feb;93(2):275-85.
MF497507.1	U5a2a1	Finland	Järviaho T, Hurme‐Niiranen A, Soini HK, Niinimäki R, Möttönen M, Savolainen ER, Hinttala R, Harila‐Saari A, Uusimaa J. Novel non‐neutral mitochondrial DNA mutations found in childhood acute lymphoblastic leukemia. Clinical Genetics. 2018 Feb;93(2):275-85.
MF497510.1	U5b1b2	Finland	Järviaho T, Hurme‐Niiranen A, Soini HK, Niinimäki R, Möttönen M, Savolainen ER, Hinttala R, Harila‐Saari A, Uusimaa J. Novel non‐neutral mitochondrial DNA mutations found in childhood acute lymphoblastic leukemia. Clinical Genetics. 2018 Feb;93(2):275-85.
MF497511.1	U5b1b2	Finland	Järviaho T, Hurme‐Niiranen A, Soini HK, Niinimäki R, Möttönen M, Savolainen ER, Hinttala R, Harila‐Saari A, Uusimaa J. Novel non‐neutral mitochondrial DNA mutations found in childhood acute lymphoblastic leukemia. Clinical Genetics. 2018 Feb;93(2):275-85.
MF597726.1	U5b1b1a	Norway	Greenspan B. Family Tree DNA - Genealogy by Genetics, Ltd., 1445 North Loop West, Suite 820, Houston, TX 77008, USA.
MG011475.1	U5b2a1b	Germany	Greenspan B. Family Tree DNA - Genealogy by Genetics, Ltd., 1445 North Loop West, Suite 820, Houston, TX 77008, USA.
MG428996.1	U5b2c1	Baltic	Mittnik A, Wang CC, Pfrengle S, Daubaras M, Zariņa G, Hallgren F, Allmäe R, Khartanovich V, Moiseyev V, Tõrv M, Furtwängler A. The genetic prehistory of the Baltic Sea region. Nature communications. 2018 Jan 30;9(1):1-1.
MG428999.1	U5b1	Baltic	Mittnik A, Wang CC, Pfrengle S, Daubaras M, Zariņa G, Hallgren F, Allmäe R, Khartanovich V, Moiseyev V, Tõrv M, Furtwängler A. The genetic prehistory of the Baltic Sea region. Nature communications. 2018 Jan 30;9(1):1-1.
MG429000.1	U5a2e	Baltic	Mittnik A, Wang CC, Pfrengle S, Daubaras M, Zariņa G, Hallgren F, Allmäe R, Khartanovich V, Moiseyev V, Tõrv M, Furtwängler A. The genetic prehistory of the Baltic Sea region. Nature communications. 2018 Jan 30;9(1):1-1.
MG429001.1	U5a2d1	Baltic	Mittnik A, Wang CC, Pfrengle S, Daubaras M, Zariņa G, Hallgren F, Allmäe R, Khartanovich V, Moiseyev V, Tõrv M, Furtwängler A. The genetic prehistory of the Baltic Sea region. Nature communications. 2018 Jan 30;9(1):1-1.
MG429004.1	U5a2d	Baltic	Mittnik A, Wang CC, Pfrengle S, Daubaras M, Zariņa G, Hallgren F, Allmäe R, Khartanovich V, Moiseyev V, Tõrv M, Furtwängler A. The genetic prehistory of the Baltic Sea region. Nature communications. 2018 Jan 30;9(1):1-1.
MG429005.1	U5b1	Baltic	Mittnik A, Wang CC, Pfrengle S, Daubaras M, Zariņa G, Hallgren F, Allmäe R, Khartanovich V, Moiseyev V, Tõrv M, Furtwängler A. The genetic prehistory of the Baltic Sea region. Nature communications. 2018 Jan 30;9(1):1-1.
MG429006.1	U5b2b	Baltic	Mittnik A, Wang CC, Pfrengle S, Daubaras M, Zariņa G, Hallgren F, Allmäe R, Khartanovich V, Moiseyev V, Tõrv M, Furtwängler A. The genetic prehistory of the Baltic Sea region. Nature communications. 2018 Jan 30;9(1):1-1.
MG429007.1	U5b1b1	Baltic	Mittnik A, Wang CC, Pfrengle S, Daubaras M, Zariņa G, Hallgren F, Allmäe R, Khartanovich V, Moiseyev V, Tõrv M, Furtwängler A. The genetic prehistory of the Baltic Sea region. Nature communications. 2018 Jan 30;9(1):1-1.
MG429008.1	U5b2b	Baltic	Mittnik A, Wang CC, Pfrengle S, Daubaras M, Zariņa G, Hallgren F, Allmäe R, Khartanovich V, Moiseyev V, Tõrv M, Furtwängler A. The genetic prehistory of the Baltic Sea region. Nature communications. 2018 Jan 30;9(1):1-1.
MG429010.1	U5b1	Baltic	Mittnik A, Wang CC, Pfrengle S, Daubaras M, Zariņa G, Hallgren F, Allmäe R, Khartanovich V, Moiseyev V, Tõrv M, Furtwängler A. The genetic prehistory of the Baltic Sea region. Nature communications. 2018 Jan 30;9(1):1-1.
MG429011.1	U5b1	Baltic	Mittnik A, Wang CC, Pfrengle S, Daubaras M, Zariņa G, Hallgren F, Allmäe R, Khartanovich V, Moiseyev V, Tõrv M, Furtwängler A. The genetic prehistory of the Baltic Sea region. Nature communications. 2018 Jan 30;9(1):1-1.
MG429012.1	U5b1a	Baltic	Mittnik A, Wang CC, Pfrengle S, Daubaras M, Zariņa G, Hallgren F, Allmäe R, Khartanovich V, Moiseyev V, Tõrv M, Furtwängler A. The genetic prehistory of the Baltic Sea region. Nature communications. 2018 Jan 30;9(1):1-1.
MG429018.1	U5a1d2b	Baltic	Mittnik A, Wang CC, Pfrengle S, Daubaras M, Zariņa G, Hallgren F, Allmäe R, Khartanovich V, Moiseyev V, Tõrv M, Furtwängler A. The genetic prehistory of the Baltic Sea region. Nature communications. 2018 Jan 30;9(1):1-1.
MG429019.1	U5a1d2b	Baltic	Mittnik A, Wang CC, Pfrengle S, Daubaras M, Zariņa G, Hallgren F, Allmäe R, Khartanovich V, Moiseyev V, Tõrv M, Furtwängler A. The genetic prehistory of the Baltic Sea region. Nature communications. 2018 Jan 30;9(1):1-1.
MG429021.1	U5a1d1	Baltic	Mittnik A, Wang CC, Pfrengle S, Daubaras M, Zariņa G, Hallgren F, Allmäe R, Khartanovich V, Moiseyev V, Tõrv M, Furtwängler A. The genetic prehistory of the Baltic Sea region. Nature communications. 2018 Jan 30;9(1):1-1.
MG429025.1	U5b1b	Baltic	Mittnik A, Wang CC, Pfrengle S, Daubaras M, Zariņa G, Hallgren F, Allmäe R, Khartanovich V, Moiseyev V, Tõrv M, Furtwängler A. The genetic prehistory of the Baltic Sea region. Nature communications. 2018 Jan 30;9(1):1-1.
MG429031.1	U5a2a1	Baltic	Mittnik A, Wang CC, Pfrengle S, Daubaras M, Zariņa G, Hallgren F, Allmäe R, Khartanovich V, Moiseyev V, Tõrv M, Furtwängler A. The genetic prehistory of the Baltic Sea region. Nature communications. 2018 Jan 30;9(1):1-1.
MG429038.1	U5a1a1+152C!	Baltic	Mittnik A, Wang CC, Pfrengle S, Daubaras M, Zariņa G, Hallgren F, Allmäe R, Khartanovich V, Moiseyev V, Tõrv M, Furtwängler A. The genetic prehistory of the Baltic Sea region. Nature communications. 2018 Jan 30;9(1):1-1.
MG429039.1	U5a2a1	Baltic	Mittnik A, Wang CC, Pfrengle S, Daubaras M, Zariņa G, Hallgren F, Allmäe R, Khartanovich V, Moiseyev V, Tõrv M, Furtwängler A. The genetic prehistory of the Baltic Sea region. Nature communications. 2018 Jan 30;9(1):1-1.
MG429045.1	U5a1c1	Baltic	Mittnik A, Wang CC, Pfrengle S, Daubaras M, Zariņa G, Hallgren F, Allmäe R, Khartanovich V, Moiseyev V, Tõrv M, Furtwängler A. The genetic prehistory of the Baltic Sea region. Nature communications. 2018 Jan 30;9(1):1-1.
MG429048.1	U5a2d	Baltic	Mittnik A, Wang CC, Pfrengle S, Daubaras M, Zariņa G, Hallgren F, Allmäe R, Khartanovich V, Moiseyev V, Tõrv M, Furtwängler A. The genetic prehistory of the Baltic Sea region. Nature communications. 2018 Jan 30;9(1):1-1.
MG496256.1	U5b2a1a1	Sweden	Greenspan B. Family Tree DNA - Genealogy by Genetics, Ltd., 1445 North Loop West, Suite 820, Houston, TX 77008, USA.
MG520372.1	U5a1b1	Finland	Greenspan B. Family Tree DNA - Genealogy by Genetics, Ltd., 1445 North Loop West, Suite 820, Houston, TX 77008, USA.
MG586885.1	U5b1b1a1a1	Sweden	Greenspan B. Family Tree DNA - Genealogy by Genetics, Ltd., 1445 North Loop West, Suite 820, Houston, TX 77008, USA.
MG592719.1	U5a1b1b	Sweden	Greenspan B. Family Tree DNA - Genealogy by Genetics, Ltd., 1445 North Loop West, Suite 820, Houston, TX 77008, USA.
MG646085.1	U5a2b	Poland	Piotrowska-Nowak A, Kosior-Jarecka E, Schab A, Wrobel-Dudzinska D, Bartnik E, Zarnowski T, and Tonska K. Investigation of whole mitochondrial genome variation in normal tension glaucoma. (Unpublished)
MG646087.1	U5b1c2b	Poland	Piotrowska-Nowak A, Kosior-Jarecka E, Schab A, Wrobel-Dudzinska D, Bartnik E, Zarnowski T, and Tonska K. Investigation of whole mitochondrial genome variation in normal tension glaucoma. (Unpublished)
MG646111.1	U5b2a1a+16311T!	Poland	Piotrowska-Nowak A, Kosior-Jarecka E, Schab A, Wrobel-Dudzinska D, Bartnik E, Zarnowski T, and Tonska K. Investigation of whole mitochondrial genome variation in normal tension glaucoma. (Unpublished)
MG646113.1	U5a2b3	Poland	Piotrowska-Nowak A, Kosior-Jarecka E, Schab A, Wrobel-Dudzinska D, Bartnik E, Zarnowski T, and Tonska K. Investigation of whole mitochondrial genome variation in normal tension glaucoma. (Unpublished)
MG646115.1	U5a2b	Poland	Piotrowska-Nowak A, Kosior-Jarecka E, Schab A, Wrobel-Dudzinska D, Bartnik E, Zarnowski T, and Tonska K. Investigation of whole mitochondrial genome variation in normal tension glaucoma. (Unpublished)
MG646126.1	U5a1c	Poland	Piotrowska-Nowak A, Kosior-Jarecka E, Schab A, Wrobel-Dudzinska D, Bartnik E, Zarnowski T, and Tonska K. Investigation of whole mitochondrial genome variation in normal tension glaucoma. (Unpublished)
MG646133.1	U5a1a2a	Poland	Piotrowska-Nowak A, Kosior-Jarecka E, Schab A, Wrobel-Dudzinska D, Bartnik E, Zarnowski T, and Tonska K. Investigation of whole mitochondrial genome variation in normal tension glaucoma. (Unpublished)
MG646141.1	U5a1b1c1	Poland	Piotrowska-Nowak A, Kosior-Jarecka E, Schab A, Wrobel-Dudzinska D, Bartnik E, Zarnowski T, and Tonska K. Investigation of whole mitochondrial genome variation in normal tension glaucoma. (Unpublished)
MG646145.1	U5a1b1c1	Poland	Piotrowska-Nowak A, Kosior-Jarecka E, Schab A, Wrobel-Dudzinska D, Bartnik E, Zarnowski T, and Tonska K. Investigation of whole mitochondrial genome variation in normal tension glaucoma. (Unpublished)
MG646154.1	U5a1a1	Poland	Piotrowska-Nowak A, Kosior-Jarecka E, Schab A, Wrobel-Dudzinska D, Bartnik E, Zarnowski T, and Tonska K. Investigation of whole mitochondrial genome variation in normal tension glaucoma. (Unpublished)
MG646163.1	U5b1e1	Poland	Piotrowska-Nowak A, Kosior-Jarecka E, Schab A, Wrobel-Dudzinska D, Bartnik E, Zarnowski T, and Tonska K. Investigation of whole mitochondrial genome variation in normal tension glaucoma. (Unpublished)
MG646173.1	U5b1b1a	Poland	Piotrowska-Nowak A, Kosior-Jarecka E, Schab A, Wrobel-Dudzinska D, Bartnik E, Zarnowski T, and Tonska K. Investigation of whole mitochondrial genome variation in normal tension glaucoma. (Unpublished)
MG646197.1	U5b1b1+152C!	Poland	Piotrowska-Nowak A, Kosior-Jarecka E, Schab A, Wrobel-Dudzinska D, Bartnik E, Zarnowski T, and Tonska K. Investigation of whole mitochondrial genome variation in normal tension glaucoma. (Unpublished)
MG646202.1	U5a1d2a1	Poland	Piotrowska-Nowak A, Kosior-Jarecka E, Schab A, Wrobel-Dudzinska D, Bartnik E, Zarnowski T, and Tonska K. Investigation of whole mitochondrial genome variation in normal tension glaucoma. (Unpublished)
MG646205.1	U5a1b1c1	Poland	Piotrowska-Nowak A, Kosior-Jarecka E, Schab A, Wrobel-Dudzinska D, Bartnik E, Zarnowski T, and Tonska K. Investigation of whole mitochondrial genome variation in normal tension glaucoma. (Unpublished)
MG646209.1	U5a2d	Poland	Piotrowska-Nowak A, Kosior-Jarecka E, Schab A, Wrobel-Dudzinska D, Bartnik E, Zarnowski T, and Tonska K. Investigation of whole mitochondrial genome variation in normal tension glaucoma. (Unpublished)
MG646212.1	U5b2b4a	Poland	Piotrowska-Nowak A, Kosior-Jarecka E, Schab A, Wrobel-Dudzinska D, Bartnik E, Zarnowski T, and Tonska K. Investigation of whole mitochondrial genome variation in normal tension glaucoma. (Unpublished)
MG646220.1	U5a2b1c	Poland	Piotrowska-Nowak A, Kosior-Jarecka E, Schab A, Wrobel-Dudzinska D, Bartnik E, Zarnowski T, and Tonska K. Investigation of whole mitochondrial genome variation in normal tension glaucoma. (Unpublished)
MG646224.1	U5a2a1	Poland	Piotrowska-Nowak A, Kosior-Jarecka E, Schab A, Wrobel-Dudzinska D, Bartnik E, Zarnowski T, and Tonska K. Investigation of whole mitochondrial genome variation in normal tension glaucoma. (Unpublished)
MG646263.1	U5b2a2a1	Poland	Piotrowska-Nowak A, Kosior-Jarecka E, Schab A, Wrobel-Dudzinska D, Bartnik E, Zarnowski T, and Tonska K. Investigation of whole mitochondrial genome variation in normal tension glaucoma. (Unpublished)
MG646265.1	U5a2a1	Poland	Piotrowska-Nowak A, Kosior-Jarecka E, Schab A, Wrobel-Dudzinska D, Bartnik E, Zarnowski T, and Tonska K. Investigation of whole mitochondrial genome variation in normal tension glaucoma. (Unpublished)
MG669000.1	U5b2b1a1	Sweden	Greenspan B. Family Tree DNA - Genealogy by Genetics, Ltd., 1445 North Loop West, Suite 820, Houston, TX 77008, USA.
MG709132.1	U5a1a1b	Finland	Greenspan B. Family Tree DNA - Genealogy by Genetics, Ltd., 1445 North Loop West, Suite 820, Houston, TX 77008, USA.
MG752867.1	U5a1d2a1	Sweden	Greenspan B. Family Tree DNA - Genealogy by Genetics, Ltd., 1445 North Loop West, Suite 820, Houston, TX 77008, USA.
MH029803.1	U5b1b1a2	Finland	Greenspan B. Family Tree DNA - Genealogy by Genetics, Ltd., 1445 North Loop West, Suite 820, Houston, TX 77008, USA.
MH057392.1	U5b1b1a	Finland	Greenspan B. Family Tree DNA - Genealogy by Genetics, Ltd., 1445 North Loop West, Suite 820, Houston, TX 77008, USA.
MH120428.1	U5a1d2a1	Poland	Piotrowska-Nowak A, Elson JL, Sobczyk-Kopciol A, Drygas W, Piwonska A, Puch-Walczak A, Ploski R, Bartnik E, and Tonska K. New mtDNA association model, MutPred variant load, suggests individuals with multiple mildly deleterious mtDNA variants are more likely to suffer from atherosclerosis. (Unpublished)
MH120429.1	U5a2+16294T	Poland	Piotrowska-Nowak A, Elson JL, Sobczyk-Kopciol A, Drygas W, Piwonska A, Puch-Walczak A, Ploski R, Bartnik E, and Tonska K. New mtDNA association model, MutPred variant load, suggests individuals with multiple mildly deleterious mtDNA variants are more likely to suffer from atherosclerosis. (Unpublished)
MH120430.1	U5a1b1d+16093C	Poland	Piotrowska-Nowak A, Elson JL, Sobczyk-Kopciol A, Drygas W, Piwonska A, Puch-Walczak A, Ploski R, Bartnik E, and Tonska K. New mtDNA association model, MutPred variant load, suggests individuals with multiple mildly deleterious mtDNA variants are more likely to suffer from atherosclerosis. (Unpublished)
MH120438.1	U5a2b	Poland	Piotrowska-Nowak A, Elson JL, Sobczyk-Kopciol A, Drygas W, Piwonska A, Puch-Walczak A, Ploski R, Bartnik E, and Tonska K. New mtDNA association model, MutPred variant load, suggests individuals with multiple mildly deleterious mtDNA variants are more likely to suffer from atherosclerosis. (Unpublished)
MH120442.1	U5a2d1a	Poland	Piotrowska-Nowak A, Elson JL, Sobczyk-Kopciol A, Drygas W, Piwonska A, Puch-Walczak A, Ploski R, Bartnik E, and Tonska K. New mtDNA association model, MutPred variant load, suggests individuals with multiple mildly deleterious mtDNA variants are more likely to suffer from atherosclerosis. (Unpublished)
MH120464.1	U5b2a1a1a	Poland	Piotrowska-Nowak A, Elson JL, Sobczyk-Kopciol A, Drygas W, Piwonska A, Puch-Walczak A, Ploski R, Bartnik E, and Tonska K. New mtDNA association model, MutPred variant load, suggests individuals with multiple mildly deleterious mtDNA variants are more likely to suffer from atherosclerosis. (Unpublished)
MH120466.1	U5b2a3a	Poland	Piotrowska-Nowak A, Elson JL, Sobczyk-Kopciol A, Drygas W, Piwonska A, Puch-Walczak A, Ploski R, Bartnik E, and Tonska K. New mtDNA association model, MutPred variant load, suggests individuals with multiple mildly deleterious mtDNA variants are more likely to suffer from atherosclerosis. (Unpublished)
MH120490.1	U5a1a2	Poland	Piotrowska-Nowak A, Elson JL, Sobczyk-Kopciol A, Drygas W, Piwonska A, Puch-Walczak A, Ploski R, Bartnik E, and Tonska K. New mtDNA association model, MutPred variant load, suggests individuals with multiple mildly deleterious mtDNA variants are more likely to suffer from atherosclerosis. (Unpublished)
MH120503.1	U5b1e1a	Poland	Piotrowska-Nowak A, Elson JL, Sobczyk-Kopciol A, Drygas W, Piwonska A, Puch-Walczak A, Ploski R, Bartnik E, and Tonska K. New mtDNA association model, MutPred variant load, suggests individuals with multiple mildly deleterious mtDNA variants are more likely to suffer from atherosclerosis. (Unpublished)
MH120505.1	U5a2a1	Poland	Piotrowska-Nowak A, Elson JL, Sobczyk-Kopciol A, Drygas W, Piwonska A, Puch-Walczak A, Ploski R, Bartnik E, and Tonska K. New mtDNA association model, MutPred variant load, suggests individuals with multiple mildly deleterious mtDNA variants are more likely to suffer from atherosclerosis. (Unpublished)
MH120517.1	U5a1b1	Poland	Piotrowska-Nowak A, Elson JL, Sobczyk-Kopciol A, Drygas W, Piwonska A, Puch-Walczak A, Ploski R, Bartnik E, and Tonska K. New mtDNA association model, MutPred variant load, suggests individuals with multiple mildly deleterious mtDNA variants are more likely to suffer from atherosclerosis. (Unpublished)
MH120542.1	U5a1a1	Poland	Piotrowska-Nowak A, Elson JL, Sobczyk-Kopciol A, Drygas W, Piwonska A, Puch-Walczak A, Ploski R, Bartnik E, and Tonska K. New mtDNA association model, MutPred variant load, suggests individuals with multiple mildly deleterious mtDNA variants are more likely to suffer from atherosclerosis. (Unpublished)
MH120569.1	U5b1b1f	Poland	Piotrowska-Nowak A, Elson JL, Sobczyk-Kopciol A, Drygas W, Piwonska A, Puch-Walczak A, Ploski R, Bartnik E, and Tonska K. New mtDNA association model, MutPred variant load, suggests individuals with multiple mildly deleterious mtDNA variants are more likely to suffer from atherosclerosis. (Unpublished)
MH120583.1	U5b1c2a	Poland	Piotrowska-Nowak A, Elson JL, Sobczyk-Kopciol A, Drygas W, Piwonska A, Puch-Walczak A, Ploski R, Bartnik E, and Tonska K. New mtDNA association model, MutPred variant load, suggests individuals with multiple mildly deleterious mtDNA variants are more likely to suffer from atherosclerosis. (Unpublished)
MH120618.1	U5a2b1b	Poland	Piotrowska-Nowak A, Elson JL, Sobczyk-Kopciol A, Drygas W, Piwonska A, Puch-Walczak A, Ploski R, Bartnik E, and Tonska K. New mtDNA association model, MutPred variant load, suggests individuals with multiple mildly deleterious mtDNA variants are more likely to suffer from atherosclerosis. (Unpublished)
MH120619.1	U5b1+16189!	Poland	Piotrowska-Nowak A, Elson JL, Sobczyk-Kopciol A, Drygas W, Piwonska A, Puch-Walczak A, Ploski R, Bartnik E, and Tonska K. New mtDNA association model, MutPred variant load, suggests individuals with multiple mildly deleterious mtDNA variants are more likely to suffer from atherosclerosis. (Unpublished)
MH120627.1	U5b1b1a	Poland	Piotrowska-Nowak A, Elson JL, Sobczyk-Kopciol A, Drygas W, Piwonska A, Puch-Walczak A, Ploski R, Bartnik E, and Tonska K. New mtDNA association model, MutPred variant load, suggests individuals with multiple mildly deleterious mtDNA variants are more likely to suffer from atherosclerosis. (Unpublished)
MH120640.1	U5a1c2a1	Poland	Piotrowska-Nowak A, Elson JL, Sobczyk-Kopciol A, Drygas W, Piwonska A, Puch-Walczak A, Ploski R, Bartnik E, and Tonska K. New mtDNA association model, MutPred variant load, suggests individuals with multiple mildly deleterious mtDNA variants are more likely to suffer from atherosclerosis. (Unpublished)
MH120650.1	U5a2b1a	Poland	Piotrowska-Nowak A, Elson JL, Sobczyk-Kopciol A, Drygas W, Piwonska A, Puch-Walczak A, Ploski R, Bartnik E, and Tonska K. New mtDNA association model, MutPred variant load, suggests individuals with multiple mildly deleterious mtDNA variants are more likely to suffer from atherosclerosis. (Unpublished)
MH120659.1	U5a2a1	Poland	Piotrowska-Nowak A, Elson JL, Sobczyk-Kopciol A, Drygas W, Piwonska A, Puch-Walczak A, Ploski R, Bartnik E, and Tonska K. New mtDNA association model, MutPred variant load, suggests individuals with multiple mildly deleterious mtDNA variants are more likely to suffer from atherosclerosis. (Unpublished)
MH120668.1	U5a2d	Poland	Piotrowska-Nowak A, Elson JL, Sobczyk-Kopciol A, Drygas W, Piwonska A, Puch-Walczak A, Ploski R, Bartnik E, and Tonska K. New mtDNA association model, MutPred variant load, suggests individuals with multiple mildly deleterious mtDNA variants are more likely to suffer from atherosclerosis. (Unpublished)
MH120676.1	U5b1e1	Poland	Piotrowska-Nowak A, Elson JL, Sobczyk-Kopciol A, Drygas W, Piwonska A, Puch-Walczak A, Ploski R, Bartnik E, and Tonska K. New mtDNA association model, MutPred variant load, suggests individuals with multiple mildly deleterious mtDNA variants are more likely to suffer from atherosclerosis. (Unpublished)
MH120678.1	U5a1b1c1	Poland	Piotrowska-Nowak A, Elson JL, Sobczyk-Kopciol A, Drygas W, Piwonska A, Puch-Walczak A, Ploski R, Bartnik E, and Tonska K. New mtDNA association model, MutPred variant load, suggests individuals with multiple mildly deleterious mtDNA variants are more likely to suffer from atherosclerosis. (Unpublished)
MH120684.1	U5b1e1	Poland	Piotrowska-Nowak A, Elson JL, Sobczyk-Kopciol A, Drygas W, Piwonska A, Puch-Walczak A, Ploski R, Bartnik E, and Tonska K. New mtDNA association model, MutPred variant load, suggests individuals with multiple mildly deleterious mtDNA variants are more likely to suffer from atherosclerosis. (Unpublished)
MH120691.1	U5a2a1b	Poland	Piotrowska-Nowak A, Elson JL, Sobczyk-Kopciol A, Drygas W, Piwonska A, Puch-Walczak A, Ploski R, Bartnik E, and Tonska K. New mtDNA association model, MutPred variant load, suggests individuals with multiple mildly deleterious mtDNA variants are more likely to suffer from atherosclerosis. (Unpublished)
MH120700.1	U5b2c	Poland	Piotrowska-Nowak A, Elson JL, Sobczyk-Kopciol A, Drygas W, Piwonska A, Puch-Walczak A, Ploski R, Bartnik E, and Tonska K. New mtDNA association model, MutPred variant load, suggests individuals with multiple mildly deleterious mtDNA variants are more likely to suffer from atherosclerosis. (Unpublished)
MH120710.1	U5a1i1	Poland	Piotrowska-Nowak A, Elson JL, Sobczyk-Kopciol A, Drygas W, Piwonska A, Puch-Walczak A, Ploski R, Bartnik E, and Tonska K. New mtDNA association model, MutPred variant load, suggests individuals with multiple mildly deleterious mtDNA variants are more likely to suffer from atherosclerosis. (Unpublished)
MH120716.1	U5a1a1a	Poland	Piotrowska-Nowak A, Elson JL, Sobczyk-Kopciol A, Drygas W, Piwonska A, Puch-Walczak A, Ploski R, Bartnik E, and Tonska K. New mtDNA association model, MutPred variant load, suggests individuals with multiple mildly deleterious mtDNA variants are more likely to suffer from atherosclerosis. (Unpublished)
MH120717.1	U5b1f1	Poland	Piotrowska-Nowak A, Elson JL, Sobczyk-Kopciol A, Drygas W, Piwonska A, Puch-Walczak A, Ploski R, Bartnik E, and Tonska K. New mtDNA association model, MutPred variant load, suggests individuals with multiple mildly deleterious mtDNA variants are more likely to suffer from atherosclerosis. (Unpublished)
MH120718.1	U5a2d1a	Poland	Piotrowska-Nowak A, Elson JL, Sobczyk-Kopciol A, Drygas W, Piwonska A, Puch-Walczak A, Ploski R, Bartnik E, and Tonska K. New mtDNA association model, MutPred variant load, suggests individuals with multiple mildly deleterious mtDNA variants are more likely to suffer from atherosclerosis. (Unpublished)
MH120722.1	U5a1b3	Poland	Piotrowska-Nowak A, Elson JL, Sobczyk-Kopciol A, Drygas W, Piwonska A, Puch-Walczak A, Ploski R, Bartnik E, and Tonska K. New mtDNA association model, MutPred variant load, suggests individuals with multiple mildly deleterious mtDNA variants are more likely to suffer from atherosclerosis. (Unpublished)
MH120725.1	U5a2e	Poland	Piotrowska-Nowak A, Elson JL, Sobczyk-Kopciol A, Drygas W, Piwonska A, Puch-Walczak A, Ploski R, Bartnik E, and Tonska K. New mtDNA association model, MutPred variant load, suggests individuals with multiple mildly deleterious mtDNA variants are more likely to suffer from atherosclerosis. (Unpublished)
MH120735.1	U5a2a1b1	Poland	Piotrowska-Nowak A, Elson JL, Sobczyk-Kopciol A, Drygas W, Piwonska A, Puch-Walczak A, Ploski R, Bartnik E, and Tonska K. New mtDNA association model, MutPred variant load, suggests individuals with multiple mildly deleterious mtDNA variants are more likely to suffer from atherosclerosis. (Unpublished)
MH120743.1	U5a1i	Poland	Piotrowska-Nowak A, Elson JL, Sobczyk-Kopciol A, Drygas W, Piwonska A, Puch-Walczak A, Ploski R, Bartnik E, and Tonska K. New mtDNA association model, MutPred variant load, suggests individuals with multiple mildly deleterious mtDNA variants are more likely to suffer from atherosclerosis. (Unpublished)
MH120755.1	U5a1a1+152C!	Poland	Piotrowska-Nowak A, Elson JL, Sobczyk-Kopciol A, Drygas W, Piwonska A, Puch-Walczak A, Ploski R, Bartnik E, and Tonska K. New mtDNA association model, MutPred variant load, suggests individuals with multiple mildly deleterious mtDNA variants are more likely to suffer from atherosclerosis. (Unpublished)
MH120759.1	U5b1a	Poland	Piotrowska-Nowak A, Elson JL, Sobczyk-Kopciol A, Drygas W, Piwonska A, Puch-Walczak A, Ploski R, Bartnik E, and Tonska K. New mtDNA association model, MutPred variant load, suggests individuals with multiple mildly deleterious mtDNA variants are more likely to suffer from atherosclerosis. (Unpublished)
MH120762.1	U5b1b	Poland	Piotrowska-Nowak A, Elson JL, Sobczyk-Kopciol A, Drygas W, Piwonska A, Puch-Walczak A, Ploski R, Bartnik E, and Tonska K. New mtDNA association model, MutPred variant load, suggests individuals with multiple mildly deleterious mtDNA variants are more likely to suffer from atherosclerosis. (Unpublished)
MH120763.1	U5b2a2	Poland	Piotrowska-Nowak A, Elson JL, Sobczyk-Kopciol A, Drygas W, Piwonska A, Puch-Walczak A, Ploski R, Bartnik E, and Tonska K. New mtDNA association model, MutPred variant load, suggests individuals with multiple mildly deleterious mtDNA variants are more likely to suffer from atherosclerosis. (Unpublished)
MH120765.1	U5b1e1	Poland	Piotrowska-Nowak A, Elson JL, Sobczyk-Kopciol A, Drygas W, Piwonska A, Puch-Walczak A, Ploski R, Bartnik E, and Tonska K. New mtDNA association model, MutPred variant load, suggests individuals with multiple mildly deleterious mtDNA variants are more likely to suffer from atherosclerosis. (Unpublished)
MH120772.1	U5b1c2a	Poland	Piotrowska-Nowak A, Elson JL, Sobczyk-Kopciol A, Drygas W, Piwonska A, Puch-Walczak A, Ploski R, Bartnik E, and Tonska K. New mtDNA association model, MutPred variant load, suggests individuals with multiple mildly deleterious mtDNA variants are more likely to suffer from atherosclerosis. (Unpublished)
MH120777.1	U5a2e	Poland	Piotrowska-Nowak A, Elson JL, Sobczyk-Kopciol A, Drygas W, Piwonska A, Puch-Walczak A, Ploski R, Bartnik E, and Tonska K. New mtDNA association model, MutPred variant load, suggests individuals with multiple mildly deleterious mtDNA variants are more likely to suffer from atherosclerosis. (Unpublished)
MH120779.1	U5a2b1c	Poland	Piotrowska-Nowak A, Elson JL, Sobczyk-Kopciol A, Drygas W, Piwonska A, Puch-Walczak A, Ploski R, Bartnik E, and Tonska K. New mtDNA association model, MutPred variant load, suggests individuals with multiple mildly deleterious mtDNA variants are more likely to suffer from atherosclerosis. (Unpublished)
MH120780.1	U5a1a1h	Poland	Piotrowska-Nowak A, Elson JL, Sobczyk-Kopciol A, Drygas W, Piwonska A, Puch-Walczak A, Ploski R, Bartnik E, and Tonska K. New mtDNA association model, MutPred variant load, suggests individuals with multiple mildly deleterious mtDNA variants are more likely to suffer from atherosclerosis. (Unpublished)
MH120781.1	U5a1b1	Poland	Piotrowska-Nowak A, Elson JL, Sobczyk-Kopciol A, Drygas W, Piwonska A, Puch-Walczak A, Ploski R, Bartnik E, and Tonska K. New mtDNA association model, MutPred variant load, suggests individuals with multiple mildly deleterious mtDNA variants are more likely to suffer from atherosclerosis. (Unpublished)
MH120782.1	U5a2a1b	Poland	Piotrowska-Nowak A, Elson JL, Sobczyk-Kopciol A, Drygas W, Piwonska A, Puch-Walczak A, Ploski R, Bartnik E, and Tonska K. New mtDNA association model, MutPred variant load, suggests individuals with multiple mildly deleterious mtDNA variants are more likely to suffer from atherosclerosis. (Unpublished)
MH120789.1	U5b1c1a	Poland	Piotrowska-Nowak A, Elson JL, Sobczyk-Kopciol A, Drygas W, Piwonska A, Puch-Walczak A, Ploski R, Bartnik E, and Tonska K. New mtDNA association model, MutPred variant load, suggests individuals with multiple mildly deleterious mtDNA variants are more likely to suffer from atherosclerosis. (Unpublished)
MH120794.1	U5a1c1	Poland	Piotrowska-Nowak A, Elson JL, Sobczyk-Kopciol A, Drygas W, Piwonska A, Puch-Walczak A, Ploski R, Bartnik E, and Tonska K. New mtDNA association model, MutPred variant load, suggests individuals with multiple mildly deleterious mtDNA variants are more likely to suffer from atherosclerosis. (Unpublished)
MH120795.1	U5b2a1a1a	Poland	Piotrowska-Nowak A, Elson JL, Sobczyk-Kopciol A, Drygas W, Piwonska A, Puch-Walczak A, Ploski R, Bartnik E, and Tonska K. New mtDNA association model, MutPred variant load, suggests individuals with multiple mildly deleterious mtDNA variants are more likely to suffer from atherosclerosis. (Unpublished)
MH120796.1	U5a2e	Poland	Piotrowska-Nowak A, Elson JL, Sobczyk-Kopciol A, Drygas W, Piwonska A, Puch-Walczak A, Ploski R, Bartnik E, and Tonska K. New mtDNA association model, MutPred variant load, suggests individuals with multiple mildly deleterious mtDNA variants are more likely to suffer from atherosclerosis. (Unpublished)
MH120797.1	U5a1a1h	Poland	Piotrowska-Nowak A, Elson JL, Sobczyk-Kopciol A, Drygas W, Piwonska A, Puch-Walczak A, Ploski R, Bartnik E, and Tonska K. New mtDNA association model, MutPred variant load, suggests individuals with multiple mildly deleterious mtDNA variants are more likely to suffer from atherosclerosis. (Unpublished)
MH120800.1	U5b1b	Poland	Piotrowska-Nowak A, Elson JL, Sobczyk-Kopciol A, Drygas W, Piwonska A, Puch-Walczak A, Ploski R, Bartnik E, and Tonska K. New mtDNA association model, MutPred variant load, suggests individuals with multiple mildly deleterious mtDNA variants are more likely to suffer from atherosclerosis. (Unpublished)
MH120802.1	U5b1e1a	Poland	Piotrowska-Nowak A, Elson JL, Sobczyk-Kopciol A, Drygas W, Piwonska A, Puch-Walczak A, Ploski R, Bartnik E, and Tonska K. New mtDNA association model, MutPred variant load, suggests individuals with multiple mildly deleterious mtDNA variants are more likely to suffer from atherosclerosis. (Unpublished)
MH120810.1	U5b1e1	Poland	Piotrowska-Nowak A, Elson JL, Sobczyk-Kopciol A, Drygas W, Piwonska A, Puch-Walczak A, Ploski R, Bartnik E, and Tonska K. New mtDNA association model, MutPred variant load, suggests individuals with multiple mildly deleterious mtDNA variants are more likely to suffer from atherosclerosis. (Unpublished)
MH158249.1	U5a1b1h	Finland	Greenspan B. Family Tree DNA - Genealogy by Genetics, Ltd., 1445 North Loop West, Suite 820, Houston, TX 77008, USA
MH161390.1	U5a2e	Germany-UK	Greenspan B. Family Tree DNA - Genealogy by Genetics, Ltd., 1445 North Loop West, Suite 820, Houston, TX 77008, USA
MH178740.1	U5b1b2	Finland	Greenspan B. Family Tree DNA - Genealogy by Genetics, Ltd., 1445 North Loop West, Suite 820, Houston, TX 77008, USA
MH182743.1	U5b1b1a	Finland	Greenspan B. Family Tree DNA - Genealogy by Genetics, Ltd., 1445 North Loop West, Suite 820, Houston, TX 77008, USA
MH619437.1	U5b1b1a1a	Finland	Greenspan B. Family Tree DNA - Genealogy by Genetics, Ltd., 1445 North Loop West, Suite 820, Houston, TX 77008, USA
MH631062.1	U5b2c2b	Sweden	Greenspan B. Family Tree DNA - Genealogy by Genetics, Ltd., 1445 North Loop West, Suite 820, Houston, TX 77008, USA
MH631155.1	U5b2c2b	Sweden	Greenspan B. Family Tree DNA - Genealogy by Genetics, Ltd., 1445 North Loop West, Suite 820, Houston, TX 77008, USA
MK059496.1	U5b1c	Denmark	Klunk J, Duggan AT, Redfern R, Gamble J, Boldsen JL, Golding GB, Walter BS, Eaton K, Stangroom J, Rouillard JM, Devault A. Genetic resiliency and the Black Death: No apparent loss of mitogenomic diversity due to the Black Death in medieval London and Denmark. American Journal of Physical Anthropology. 2019 Jun;169(2):240-52.
MK175493.1	U5b1e1	Finland	Greenspan B. Family Tree DNA - Genealogy by Genetics, Ltd., 1445 North Loop West, Suite 820, Houston, TX 77008, USA
MK321334.1	U5b2b5	Portugal	Gonzalez-Fortes G, Tassi F, Trucchi E, Henneberger K, Paijmans JL, Díez-del-Molino D, Schroeder H, Susca RR, Barroso-Ruíz C, Bermúdez FJ, Barroso-Medina C. A western route of prehistoric human migration from Africa into the Iberian Peninsula. Proceedings of the Royal Society B. 2019 Jan 30;286(1895):20182288.
MK391752.1	U5a1i	Caucaus	Greenspan B. Family Tree DNA - Genealogy by Genetics, Ltd., 1445 North Loop West, Suite 820, Houston, TX 77008, USA
MK393443.1	U5a1h	UK	Greenspan B. Family Tree DNA - Genealogy by Genetics, Ltd., 1445 North Loop West, Suite 820, Houston, TX 77008, USA
MK491371.1	U5b1b	Armenia	Derenko M, Denisova G, Malyarchuk B, Hovhannisyan A, Khachatryan Z, Hrechdakian P, Litvinov A, Yepiskoposyan L. Insights into matrilineal genetic structure, differentiation and ancestry of Armenians based on complete mitogenome data. Molecular Genetics and Genomics. 2019 Dec;294(6):1547-59.
MK617227.1	U5a1b	Serbia	Davidovic S, Malyarchuk B, Grzybowski T, Aleksic JM, Derenko M, Litvinov A, Rogalla-Ładniak U, Stevanovic M, Kovacevic-Grujicic N. Complete mitogenome data for the Serbian population: The contribution to high-quality forensic databases. International Journal of Legal Medicine. 2020 Sep;134(5):1581-90.
MK617261.1	U5b1b	Serbia	Davidovic S, Malyarchuk B, Grzybowski T, Aleksic JM, Derenko M, Litvinov A, Rogalla-Ładniak U, Stevanovic M, Kovacevic-Grujicic N. Complete mitogenome data for the Serbian population: The contribution to high-quality forensic databases. International Journal of Legal Medicine. 2020 Sep;134(5):1581-90.
MK617264.1	U5a2b	Serbia	Davidovic S, Malyarchuk B, Grzybowski T, Aleksic JM, Derenko M, Litvinov A, Rogalla-Ładniak U, Stevanovic M, Kovacevic-Grujicic N. Complete mitogenome data for the Serbian population: The contribution to high-quality forensic databases. International Journal of Legal Medicine. 2020 Sep;134(5):1581-90.
MN124446.1	U5a1a1	Sweden	Greenspan B. Family Tree DNA - Genealogy by Genetics, Ltd., 1445 North Loop West, Suite 820, Houston, TX 77008, USA
MN516559.1	U5b1b1	Finland	Kiiskilä J, Moilanen JS, Kytövuori L, Niemi AK, Majamaa K. Analysis of functional variants in mitochondrial DNA of Finnish athletes. BMC genomics. 2019 Dec;20(1):1-7.
MN516563.1	U5b1b1a1a	Finland	Kiiskilä J, Moilanen JS, Kytövuori L, Niemi AK, Majamaa K. Analysis of functional variants in mitochondrial DNA of Finnish athletes. BMC genomics. 2019 Dec;20(1):1-7.
MN516567.1	U5a2a1e	Finland	Kiiskilä J, Moilanen JS, Kytövuori L, Niemi AK, Majamaa K. Analysis of functional variants in mitochondrial DNA of Finnish athletes. BMC genomics. 2019 Dec;20(1):1-7.
MN516582.1	U5b1b2	Finland	Kiiskilä J, Moilanen JS, Kytövuori L, Niemi AK, Majamaa K. Analysis of functional variants in mitochondrial DNA of Finnish athletes. BMC genomics. 2019 Dec;20(1):1-7.
MN516587.1	U5b2a6	Finland	Kiiskilä J, Moilanen JS, Kytövuori L, Niemi AK, Majamaa K. Analysis of functional variants in mitochondrial DNA of Finnish athletes. BMC genomics. 2019 Dec;20(1):1-7.
MN516593.1	U5b1b1a1	Finland	Kiiskilä J, Moilanen JS, Kytövuori L, Niemi AK, Majamaa K. Analysis of functional variants in mitochondrial DNA of Finnish athletes. BMC genomics. 2019 Dec;20(1):1-7.
MN516594.1	U5b2a1a1	Finland	Kiiskilä J, Moilanen JS, Kytövuori L, Niemi AK, Majamaa K. Analysis of functional variants in mitochondrial DNA of Finnish athletes. BMC genomics. 2019 Dec;20(1):1-7.
MN516597.1	U5b2a6	Finland	Kiiskilä J, Moilanen JS, Kytövuori L, Niemi AK, Majamaa K. Analysis of functional variants in mitochondrial DNA of Finnish athletes. BMC genomics. 2019 Dec;20(1):1-7.
MN516603.1	U5b1b2	Finland	Kiiskilä J, Moilanen JS, Kytövuori L, Niemi AK, Majamaa K. Analysis of functional variants in mitochondrial DNA of Finnish athletes. BMC genomics. 2019 Dec;20(1):1-7.
MN516614.1	U5a1d2b	Finland	Kiiskilä J, Moilanen JS, Kytövuori L, Niemi AK, Majamaa K. Analysis of functional variants in mitochondrial DNA of Finnish athletes. BMC genomics. 2019 Dec;20(1):1-7.
MN516620.1	U5a2a1e	Finland	Kiiskilä J, Moilanen JS, Kytövuori L, Niemi AK, Majamaa K. Analysis of functional variants in mitochondrial DNA of Finnish athletes. BMC genomics. 2019 Dec;20(1):1-7.
MN516622.1	U5b1b1a1a1	Finland	Kiiskilä J, Moilanen JS, Kytövuori L, Niemi AK, Majamaa K. Analysis of functional variants in mitochondrial DNA of Finnish athletes. BMC genomics. 2019 Dec;20(1):1-7.
MN516628.1	U5b1b1a1a1	Finland	Kiiskilä J, Moilanen JS, Kytövuori L, Niemi AK, Majamaa K. Analysis of functional variants in mitochondrial DNA of Finnish athletes. BMC genomics. 2019 Dec;20(1):1-7.
MN516634.1	U5a2a1a	Finland	Kiiskilä J, Moilanen JS, Kytövuori L, Niemi AK, Majamaa K. Analysis of functional variants in mitochondrial DNA of Finnish athletes. BMC genomics. 2019 Dec;20(1):1-7.
MN516642.1	U5b1b1a1a	Finland	Kiiskilä J, Moilanen JS, Kytövuori L, Niemi AK, Majamaa K. Analysis of functional variants in mitochondrial DNA of Finnish athletes. BMC genomics. 2019 Dec;20(1):1-7.
MN516651.1	U5b2a1a1d	Finland	Kiiskilä J, Moilanen JS, Kytövuori L, Niemi AK, Majamaa K. Analysis of functional variants in mitochondrial DNA of Finnish athletes. BMC genomics. 2019 Dec;20(1):1-7.
MN516655.1	U5b1b2	Finland	Kiiskilä J, Moilanen JS, Kytövuori L, Niemi AK, Majamaa K. Analysis of functional variants in mitochondrial DNA of Finnish athletes. BMC genomics. 2019 Dec;20(1):1-7.
MN516659.1	U5b1b2	Finland	Kiiskilä J, Moilanen JS, Kytövuori L, Niemi AK, Majamaa K. Analysis of functional variants in mitochondrial DNA of Finnish athletes. BMC genomics. 2019 Dec;20(1):1-7.
MN516672.1	U5b1b1a1a	Finland	Kiiskilä J, Moilanen JS, Kytövuori L, Niemi AK, Majamaa K. Analysis of functional variants in mitochondrial DNA of Finnish athletes. BMC genomics. 2019 Dec;20(1):1-7.
MN516684.1	U5b2a1a1	Finland	Kiiskilä J, Moilanen JS, Kytövuori L, Niemi AK, Majamaa K. Analysis of functional variants in mitochondrial DNA of Finnish athletes. BMC genomics. 2019 Dec;20(1):1-7.
MN516686.1	U5b2a1a1	Finland	Kiiskilä J, Moilanen JS, Kytövuori L, Niemi AK, Majamaa K. Analysis of functional variants in mitochondrial DNA of Finnish athletes. BMC genomics. 2019 Dec;20(1):1-7.
MN516691.1	U5b1e1	Finland	Kiiskilä J, Moilanen JS, Kytövuori L, Niemi AK, Majamaa K. Analysis of functional variants in mitochondrial DNA of Finnish athletes. BMC genomics. 2019 Dec;20(1):1-7.
MN540464.1	U5b1b1a1	Finland	Översti S, Majander K, Salmela E, Salo K, Arppe L, Belskiy S, Etu-Sihvola H, Laakso V, Mikkola E, Pfrengle S, Putkonen M. Human mitochondrial DNA lineages in Iron-Age Fennoscandia suggest incipient admixture and eastern introduction of farming-related maternal ancestry. Scientific reports. 2019 Nov 15;9(1):1-4.
MN540465.1	U5a2a1	Finland	Översti S, Majander K, Salmela E, Salo K, Arppe L, Belskiy S, Etu-Sihvola H, Laakso V, Mikkola E, Pfrengle S, Putkonen M. Human mitochondrial DNA lineages in Iron-Age Fennoscandia suggest incipient admixture and eastern introduction of farming-related maternal ancestry. Scientific reports. 2019 Nov 15;9(1):1-4.
MN540467.1	U5b1b1a1a	Finland	Översti S, Majander K, Salmela E, Salo K, Arppe L, Belskiy S, Etu-Sihvola H, Laakso V, Mikkola E, Pfrengle S, Putkonen M. Human mitochondrial DNA lineages in Iron-Age Fennoscandia suggest incipient admixture and eastern introduction of farming-related maternal ancestry. Scientific reports. 2019 Nov 15;9(1):1-4.
MN540468.1	U5b1b1a	Finland	Översti S, Majander K, Salmela E, Salo K, Arppe L, Belskiy S, Etu-Sihvola H, Laakso V, Mikkola E, Pfrengle S, Putkonen M. Human mitochondrial DNA lineages in Iron-Age Fennoscandia suggest incipient admixture and eastern introduction of farming-related maternal ancestry. Scientific reports. 2019 Nov 15;9(1):1-4.
MN540469.1	U5a1a1	Finland	Översti S, Majander K, Salmela E, Salo K, Arppe L, Belskiy S, Etu-Sihvola H, Laakso V, Mikkola E, Pfrengle S, Putkonen M. Human mitochondrial DNA lineages in Iron-Age Fennoscandia suggest incipient admixture and eastern introduction of farming-related maternal ancestry. Scientific reports. 2019 Nov 15;9(1):1-4.
MN540470.1	U5b1b1a1b	Finland	Översti S, Majander K, Salmela E, Salo K, Arppe L, Belskiy S, Etu-Sihvola H, Laakso V, Mikkola E, Pfrengle S, Putkonen M. Human mitochondrial DNA lineages in Iron-Age Fennoscandia suggest incipient admixture and eastern introduction of farming-related maternal ancestry. Scientific reports. 2019 Nov 15;9(1):1-4.
MN540471.1	U5a1a1	Finland	Översti S, Majander K, Salmela E, Salo K, Arppe L, Belskiy S, Etu-Sihvola H, Laakso V, Mikkola E, Pfrengle S, Putkonen M. Human mitochondrial DNA lineages in Iron-Age Fennoscandia suggest incipient admixture and eastern introduction of farming-related maternal ancestry. Scientific reports. 2019 Nov 15;9(1):1-4.
MN540473.1	U5b2a5	Finland	Översti S, Majander K, Salmela E, Salo K, Arppe L, Belskiy S, Etu-Sihvola H, Laakso V, Mikkola E, Pfrengle S, Putkonen M. Human mitochondrial DNA lineages in Iron-Age Fennoscandia suggest incipient admixture and eastern introduction of farming-related maternal ancestry. Scientific reports. 2019 Nov 15;9(1):1-4.
MN540481.1	U5b2a1a+16311T!	Finland	Översti S, Majander K, Salmela E, Salo K, Arppe L, Belskiy S, Etu-Sihvola H, Laakso V, Mikkola E, Pfrengle S, Putkonen M. Human mitochondrial DNA lineages in Iron-Age Fennoscandia suggest incipient admixture and eastern introduction of farming-related maternal ancestry. Scientific reports. 2019 Nov 15;9(1):1-4.
MN540485.1	U5a2a1e	Finland	Översti S, Majander K, Salmela E, Salo K, Arppe L, Belskiy S, Etu-Sihvola H, Laakso V, Mikkola E, Pfrengle S, Putkonen M. Human mitochondrial DNA lineages in Iron-Age Fennoscandia suggest incipient admixture and eastern introduction of farming-related maternal ancestry. Scientific reports. 2019 Nov 15;9(1):1-4.
MN540486.1	U5b1b1g1	Finland	Översti S, Majander K, Salmela E, Salo K, Arppe L, Belskiy S, Etu-Sihvola H, Laakso V, Mikkola E, Pfrengle S, Putkonen M. Human mitochondrial DNA lineages in Iron-Age Fennoscandia suggest incipient admixture and eastern introduction of farming-related maternal ancestry. Scientific reports. 2019 Nov 15;9(1):1-4.
MN540488.1	U5b2a1a1d	Finland	Översti S, Majander K, Salmela E, Salo K, Arppe L, Belskiy S, Etu-Sihvola H, Laakso V, Mikkola E, Pfrengle S, Putkonen M. Human mitochondrial DNA lineages in Iron-Age Fennoscandia suggest incipient admixture and eastern introduction of farming-related maternal ancestry. Scientific reports. 2019 Nov 15;9(1):1-4.
MN540489.1	U5b1b2	Finland	Översti S, Majander K, Salmela E, Salo K, Arppe L, Belskiy S, Etu-Sihvola H, Laakso V, Mikkola E, Pfrengle S, Putkonen M. Human mitochondrial DNA lineages in Iron-Age Fennoscandia suggest incipient admixture and eastern introduction of farming-related maternal ancestry. Scientific reports. 2019 Nov 15;9(1):1-4.
MN540493.1	U5a1b1h	Finland	Översti S, Majander K, Salmela E, Salo K, Arppe L, Belskiy S, Etu-Sihvola H, Laakso V, Mikkola E, Pfrengle S, Putkonen M. Human mitochondrial DNA lineages in Iron-Age Fennoscandia suggest incipient admixture and eastern introduction of farming-related maternal ancestry. Scientific reports. 2019 Nov 15;9(1):1-4.
MN540495.1	U5a2a1e	Finland	Översti S, Majander K, Salmela E, Salo K, Arppe L, Belskiy S, Etu-Sihvola H, Laakso V, Mikkola E, Pfrengle S, Putkonen M. Human mitochondrial DNA lineages in Iron-Age Fennoscandia suggest incipient admixture and eastern introduction of farming-related maternal ancestry. Scientific reports. 2019 Nov 15;9(1):1-4.
MN540525.1	U5b1b1a	Finland	Översti S, Majander K, Salmela E, Salo K, Arppe L, Belskiy S, Etu-Sihvola H, Laakso V, Mikkola E, Pfrengle S, Putkonen M. Human mitochondrial DNA lineages in Iron-Age Fennoscandia suggest incipient admixture and eastern introduction of farming-related maternal ancestry. Scientific reports. 2019 Nov 15;9(1):1-4.
MN540526.1	U5a2a1a	Finland	Översti S, Majander K, Salmela E, Salo K, Arppe L, Belskiy S, Etu-Sihvola H, Laakso V, Mikkola E, Pfrengle S, Putkonen M. Human mitochondrial DNA lineages in Iron-Age Fennoscandia suggest incipient admixture and eastern introduction of farming-related maternal ancestry. Scientific reports. 2019 Nov 15;9(1):1-4.
MN540530.1	U5a2a2a	Finland	Översti S, Majander K, Salmela E, Salo K, Arppe L, Belskiy S, Etu-Sihvola H, Laakso V, Mikkola E, Pfrengle S, Putkonen M. Human mitochondrial DNA lineages in Iron-Age Fennoscandia suggest incipient admixture and eastern introduction of farming-related maternal ancestry. Scientific reports. 2019 Nov 15;9(1):1-4.
MN540534.1	U5b2b1a1	Finland	Översti S, Majander K, Salmela E, Salo K, Arppe L, Belskiy S, Etu-Sihvola H, Laakso V, Mikkola E, Pfrengle S, Putkonen M. Human mitochondrial DNA lineages in Iron-Age Fennoscandia suggest incipient admixture and eastern introduction of farming-related maternal ancestry. Scientific reports. 2019 Nov 15;9(1):1-4.
MN540547.1	U5b2a1a2	Finland	Översti S, Majander K, Salmela E, Salo K, Arppe L, Belskiy S, Etu-Sihvola H, Laakso V, Mikkola E, Pfrengle S, Putkonen M. Human mitochondrial DNA lineages in Iron-Age Fennoscandia suggest incipient admixture and eastern introduction of farming-related maternal ancestry. Scientific reports. 2019 Nov 15;9(1):1-4.
MN540561.1	U5a2a1b	Finland	Översti S, Majander K, Salmela E, Salo K, Arppe L, Belskiy S, Etu-Sihvola H, Laakso V, Mikkola E, Pfrengle S, Putkonen M. Human mitochondrial DNA lineages in Iron-Age Fennoscandia suggest incipient admixture and eastern introduction of farming-related maternal ancestry. Scientific reports. 2019 Nov 15;9(1):1-4.
MN610423.1	U5b1a	Roma (Hungary)	Bianco E, Laval G, Font-Porterias N, García-Fernández C, Dobon B, Sabido-Vera R, Sukarova Stefanovska E, Kučinskas V, Makukh H, Pamjav H, Quintana-Murci L. Recent common origin, reduced population size, and marked admixture have shaped European Roma genomes. Molecular Biology and Evolution. 2020 Nov;37(11):3175-87.
MN610426.1	U5b2a2b	Roma (Hungary)	Bianco E, Laval G, Font-Porterias N, García-Fernández C, Dobon B, Sabido-Vera R, Sukarova Stefanovska E, Kučinskas V, Makukh H, Pamjav H, Quintana-Murci L. Recent common origin, reduced population size, and marked admixture have shaped European Roma genomes. Molecular Biology and Evolution. 2020 Nov;37(11):3175-87.
MT137385.1	U5b3a1a	France	Greenspan B. Family Tree DNA - Genealogy by Genetics, Ltd., 1445 North Loop West, Suite 820, Houston, TX 77008, USA
MT588217.1	U5b2c	Poland	Juras A, Ehler E, Chyleński M, Pospieszny Ł, Spinek AE, Malmström H, Krzewińska M, Szostek K, Pasterkiewicz W, Florek M, Wilk S. Maternal genetic origin of the late and final Neolithic human populations from present-day Poland. American journal of physical anthropology. 2021 Oct 1;176(2):223-36.
MT588220.1	U5b1b1d	Poland	Juras A, Ehler E, Chyleński M, Pospieszny Ł, Spinek AE, Malmström H, Krzewińska M, Szostek K, Pasterkiewicz W, Florek M, Wilk S. Maternal genetic origin of the late and final Neolithic human populations from present-day Poland. American journal of physical anthropology. 2021 Oct 1;176(2):223-36.
MT588223.1	U5b1d1c	Poland	Juras A, Ehler E, Chyleński M, Pospieszny Ł, Spinek AE, Malmström H, Krzewińska M, Szostek K, Pasterkiewicz W, Florek M, Wilk S. Maternal genetic origin of the late and final Neolithic human populations from present-day Poland. American journal of physical anthropology. 2021 Oct 1;176(2):223-36.
MT588227.1	U5a2c	Poland	Juras A, Ehler E, Chyleński M, Pospieszny Ł, Spinek AE, Malmström H, Krzewińska M, Szostek K, Pasterkiewicz W, Florek M, Wilk S. Maternal genetic origin of the late and final Neolithic human populations from present-day Poland. American journal of physical anthropology. 2021 Oct 1;176(2):223-36.
MT588228.1	U5b2b1a1	Poland	Juras A, Ehler E, Chyleński M, Pospieszny Ł, Spinek AE, Malmström H, Krzewińska M, Szostek K, Pasterkiewicz W, Florek M, Wilk S. Maternal genetic origin of the late and final Neolithic human populations from present-day Poland. American journal of physical anthropology. 2021 Oct 1;176(2):223-36.
MT588258.1	U5a2d	Poland	Juras A, Ehler E, Chyleński M, Pospieszny Ł, Spinek AE, Malmström H, Krzewińska M, Szostek K, Pasterkiewicz W, Florek M, Wilk S. Maternal genetic origin of the late and final Neolithic human populations from present-day Poland. American journal of physical anthropology. 2021 Oct 1;176(2):223-36.
MT588260.1	U5b2a	Poland	Juras A, Ehler E, Chyleński M, Pospieszny Ł, Spinek AE, Malmström H, Krzewińska M, Szostek K, Pasterkiewicz W, Florek M, Wilk S. Maternal genetic origin of the late and final Neolithic human populations from present-day Poland. American journal of physical anthropology. 2021 Oct 1;176(2):223-36.
MT588287.1	U5b2a4	Poland	Juras A, Ehler E, Chyleński M, Pospieszny Ł, Spinek AE, Malmström H, Krzewińska M, Szostek K, Pasterkiewicz W, Florek M, Wilk S. Maternal genetic origin of the late and final Neolithic human populations from present-day Poland. American journal of physical anthropology. 2021 Oct 1;176(2):223-36.
MT588293.1	U5b1	Poland	Juras A, Ehler E, Chyleński M, Pospieszny Ł, Spinek AE, Malmström H, Krzewińska M, Szostek K, Pasterkiewicz W, Florek M, Wilk S. Maternal genetic origin of the late and final Neolithic human populations from present-day Poland. American journal of physical anthropology. 2021 Oct 1;176(2):223-36.
PRJEB21940 s11	U5a1	Sweden	Günther T, Malmström H, Svensson EM, Omrak A, Sánchez-Quinto F, Kılınç GM, Krzewińska M, Eriksson G, Fraser M, Edlund H, Munters AR. Population genomics of Mesolithic Scandinavia: Investigating early postglacial migration routes and high-latitude adaptation. PLoS biology. 2018 Jan 9;16(1):e2003703.
PRJEB21940 stg001	U5a1d	Norway	Günther T, Malmström H, Svensson EM, Omrak A, Sánchez-Quinto F, Kılınç GM, Krzewińska M, Eriksson G, Fraser M, Edlund H, Munters AR. Population genomics of Mesolithic Scandinavia: Investigating early postglacial migration routes and high-latitude adaptation. PLoS biology. 2018 Jan 9;16(1):e2003703.
PRJEB21940 h22	U5a1	Norway	Günther T, Malmström H, Svensson EM, Omrak A, Sánchez-Quinto F, Kılınç GM, Krzewińska M, Eriksson G, Fraser M, Edlund H, Munters AR. Population genomics of Mesolithic Scandinavia: Investigating early postglacial migration routes and high-latitude adaptation. PLoS biology. 2018 Jan 9;16(1):e2003703.
PRJEB21940 h26	U5a1d	Norway	Günther T, Malmström H, Svensson EM, Omrak A, Sánchez-Quinto F, Kılınç GM, Krzewińska M, Eriksson G, Fraser M, Edlund H, Munters AR. Population genomics of Mesolithic Scandinavia: Investigating early postglacial migration routes and high-latitude adaptation. PLoS biology. 2018 Jan 9;16(1):e2003703.
X93334.1	U5a1a1	Sweden	Arnason U, Xu X, Gullberg A. comparison between the complete mitochondrial DNA sequences ofHomo and the common chimpanzee based on nonchimeric sequences. Journal of Molecular Evolution. 1996 Feb;42(2):145-52.
